# Supplementary material for: Bis{2-formyl-4-methyl-6-[(tri-2-pyridyl­meth­yl)imino­meth­yl]phenolato}nickel(II)
Source: Acta Crystallogr Sect E Struct Rep Online. 2009 Jan 28;65(Pt 2):m231. doi: 10.1107/S160053680900244X (PMC2968412; doi:10.1107/S160053680900244X)
Supplement: Supplementary file 1 [file e-65-0m231-sup1.cif]

##############################################################################
###                                                                        ###
###        Electronic paper (Acta Crystallographica Section E)             ###
###                                                                        ###
##############################################################################
#                                                                            #
# This CIF contains the data in a paper accepted for publication in Acta     #
# Crystallographica Section E. It conforms to the requirements of Notes      #
# for Authors for Section E, and has been peer reviewed under the auspices   #
# of the IUCr Commission on Journals.                                        #
#                                                                            #
# Full details of the Crystallographic Information File format               #
# are given in the paper "The Crystallographic Information File (CIF):       #
# a New Standard Archive File for Crystallography" by S. R. Hall, F. H.      #
# Allen and I. D. Brown [Acta Cryst. (1991), A47, 655-685].                  #
#                                                                            #
# The current version of the core CIF dictionary is obtainable from          #
# ftp://ftp.iucr.org/pub/cif_core.dic. The current version number is 2.4.    #
#                                                                            #
# Software is freely available for graphical display of the structure(s) in  #
# this CIF.  For information consult the CIF home page http://www.iucr.org/  #
# cif/home.html                                                              #
#                                                                            #
# This file may be used for bona fide research purposes within the           #
# scientific community so long as proper attribution is given to the journal # 
# article from which it was obtained.                                        #
#                                                                            #
##############################################################################
                                             
data_global
_audit_creation_method     SHELXL97
_journal_data_validation_number     ?
_journal_date_recd_electronic     2009-01-19
_journal_date_accepted     2009-01-20
_journal_name_full     'Acta Crystallographica, Section E'
_journal_year     2009
_journal_volume     65
_journal_issue      2
_journal_page_first     m231
_journal_page_last     m231
_journal_paper_category     QM
_journal_coeditor_code     HB2899
_publ_contact_author_name     'Professor Dang, Yan-Qiu'
_publ_contact_author_address
;
Department of Chemistry and Chemical Engineering
Binzhou University
Binzhou 256600
People's Republic of China
;
_publ_contact_author_email     yanqiudang@163.com
_publ_contact_author_fax     '86 0543 3190000'
_publ_contact_author_phone     '86 0543 3190000'
_publ_section_title
;
Bis{2-formyl-4-methyl-6-[(tri-2-pyridylmethyl)iminomethyl]phenolato}nickel(II)
;
loop_
    _publ_author_name
    _publ_author_address
    'Dang, Yan-Qiu'
;
Department of Chemistry and Chemical Engineering
Binzhou University
Binzhou 256600
People's Republic of China
;
    'Yang, Hong-Jun'
;
Research Center for Eco-Environmental Sciences of the Yellow River Delta
Binzhou University
Binzhou 256600
People's Republic of China
;
    'Tian, Lai-Jin'
;
Department of Chemistry
Qufu Normal University
Qufu 273165
People's Republic of China
;
data_I
_audit_creation_method     SHELXL97
_chemical_name_systematic
;
Bis{2-formyl-4-methyl-6-[(tri-2-pyridylmethyl)iminomethyl]phenolato}nickel(II)
;
_chemical_name_common     ?
_chemical_formula_moiety     'C50 H38 N8 Ni O4'
_chemical_formula_sum     'C50 H38 N8 Ni O4'
_chemical_formula_iupac     '[Ni (C25 H19 N4 O2)2]'
_chemical_formula_weight     873.59
_chemical_melting_point     ?
_symmetry_cell_setting     monoclinic
_symmetry_space_group_name_H-M     'P 21/n'
_symmetry_space_group_name_Hall     '-P 2yn'
loop_
    _symmetry_equiv_pos_as_xyz
    'x, y, z'
    '-x+1/2, y+1/2, -z+1/2'
    '-x, -y, -z'
    'x-1/2, -y-1/2, z-1/2'
_cell_length_a     11.9592(2)
_cell_length_b     17.6301(2)
_cell_length_c     19.6633(3)
_cell_angle_alpha     90.00
_cell_angle_beta     98.2020(10)
_cell_angle_gamma     90.00
_cell_volume     4103.44(10)
_cell_formula_units_Z     4
_cell_measurement_reflns_used     5403
_cell_measurement_theta_min     2.39
_cell_measurement_theta_max     24.24
_cell_measurement_temperature     295(2)
_exptl_crystal_description     plate
_exptl_crystal_colour     green
_exptl_crystal_size_max     0.22
_exptl_crystal_size_mid     0.16
_exptl_crystal_size_min     0.04
_exptl_crystal_density_diffrn     1.414
_exptl_crystal_density_meas     ?
_exptl_crystal_density_method     'not measured'
_exptl_crystal_F_000     1816
_exptl_absorpt_coefficient_mu     0.532
_exptl_absorpt_correction_type     multi-scan
_exptl_absorpt_process_details     '(SADABS; Bruker, 2002)'
_exptl_absorpt_correction_T_min     0.892
_exptl_absorpt_correction_T_max     0.979
_exptl_special_details
;
;
_diffrn_ambient_temperature     295(2)
_diffrn_radiation_type     MoK\a
_diffrn_radiation_wavelength     0.71073
_diffrn_radiation_source     'fine-focus sealed tube'
_diffrn_radiation_monochromator     graphite
_diffrn_measurement_device_type     'Bruker APEX CCD'
_diffrn_measurement_method     '\f and \w'
_diffrn_detector_area_resol_mean     ?
_diffrn_reflns_number     45290
_diffrn_reflns_av_R_equivalents     0.0405
_diffrn_reflns_av_sigmaI/netI     0.0322
_diffrn_reflns_theta_min     1.56
_diffrn_reflns_theta_max     26.00
_diffrn_reflns_theta_full     26.00
_diffrn_measured_fraction_theta_max     0.999
_diffrn_measured_fraction_theta_full     0.999
_diffrn_reflns_limit_h_min     -13
_diffrn_reflns_limit_h_max     14
_diffrn_reflns_limit_k_min     -21
_diffrn_reflns_limit_k_max     21
_diffrn_reflns_limit_l_min     -24
_diffrn_reflns_limit_l_max     24
_diffrn_standards_number     0
_diffrn_standards_interval_count     0
_diffrn_standards_interval_time     0
_diffrn_standards_decay_%     0
_refine_special_details
;
Refinement of <i>F</i>^2^ against ALL reflections. The weighted <i>R</i>-factor
<i>wR</i> and goodness of fit <i>S</i> are based on <i>F</i>^2^, conventional
<i>R</i>-factors <i>R</i> are based on <i>F</i>, with <i>F</i> set to zero for
negative <i>F</i>^2^. The threshold expression of <i>F</i>^2^ >
\s(<i>F</i>^2^) is used only for calculating <i>R</i>-factors(gt) <i>etc</i>.
and is not relevant to the choice of reflections for refinement.
<i>R</i>-factors based on <i>F</i>^2^ are statistically about twice as large
as those based on <i>F</i>, and <i>R</i>- factors based on ALL data will be
even larger.
;
_reflns_number_total     8063
_reflns_number_gt     6167
_reflns_threshold_expression     I>2\s(I)
_refine_ls_structure_factor_coef     Fsqd
_refine_ls_matrix_type     full
_refine_ls_R_factor_all     0.0553
_refine_ls_R_factor_gt     0.0362
_refine_ls_wR_factor_gt     0.0857
_refine_ls_wR_factor_ref     0.0950
_refine_ls_goodness_of_fit_ref     1.022
_refine_ls_restrained_S_all     1.022
_refine_ls_number_reflns     8063
_refine_ls_number_parameters     570
_refine_ls_number_restraints     0
_refine_ls_hydrogen_treatment     constr
_refine_ls_weighting_scheme     calc
_refine_ls_weighting_details
       'calc w = 1/[\s^2^(Fo^2^)+(0.0424P)^2^+1.7711P] where P=(Fo^2^+2Fc^2^)/3'
_atom_sites_solution_hydrogens     geom
_atom_sites_solution_primary     direct
_atom_sites_solution_secondary     difmap
_refine_ls_shift/su_max     0.001
_refine_ls_shift/su_mean     0.000
_refine_diff_density_max     0.290
_refine_diff_density_min     -0.287
_refine_ls_extinction_method     none
_refine_ls_extinction_coef     ?
loop_
    _atom_type_symbol
    _atom_type_description
    _atom_type_scat_dispersion_real
    _atom_type_scat_dispersion_imag
    _atom_type_scat_source
    'C' 'C' 0.0033 0.0016
                         'International Tables Vol C Tables 4.2.6.8 and 6.1.1.4'
    'H' 'H' 0.0000 0.0000
                         'International Tables Vol C Tables 4.2.6.8 and 6.1.1.4'
    'N' 'N' 0.0061 0.0033
                         'International Tables Vol C Tables 4.2.6.8 and 6.1.1.4'
    'O' 'O' 0.0106 0.0060
                         'International Tables Vol C Tables 4.2.6.8 and 6.1.1.4'
    'Ni' 'Ni' 0.3393 1.1124
                         'International Tables Vol C Tables 4.2.6.8 and 6.1.1.4'
_computing_data_collection     'SMART (Bruker, 2002)'
_computing_cell_refinement     'SAINT (Bruker, 2002)'
_computing_data_reduction     'SAINT (Bruker, 2002)'
_computing_structure_solution     'SHELXS97 (Sheldrick, 2008)'
_computing_structure_refinement     'SHELXL97 (Sheldrick, 2008)'
_computing_molecular_graphics     'ORTEP-3 for Windows (Farrugia, 1997)'
_computing_publication_material     'SHELXL97 (Sheldrick, 2008)'
loop_
    _atom_site_type_symbol
    _atom_site_label
    _atom_site_fract_x
    _atom_site_fract_y
    _atom_site_fract_z
    _atom_site_U_iso_or_equiv
    _atom_site_adp_type
    _atom_site_calc_flag
    _atom_site_refinement_flags
    _atom_site_occupancy
    _atom_site_disorder_assembly
    _atom_site_disorder_group
    Ni Ni1 0.84948(2) 0.210253(13) 0.347678(13) 0.02795(8) Uani d . 1 . .
    N N1 0.75587(14) 0.17976(9) 0.25737(8) 0.0301(4) Uani d . 1 . .
    N N2 0.73935(15) 0.12926(9) 0.38088(9) 0.0329(4) Uani d . 1 . .
    N N3 0.94630(14) 0.22760(9) 0.43930(8) 0.0282(4) Uani d . 1 . .
    N N4 0.98414(15) 0.13255(9) 0.34153(8) 0.0308(4) Uani d . 1 . .
    N N5 0.45175(18) 0.17822(13) 0.26647(13) 0.0597(6) Uani d . 1 . .
    N N6 0.68774(17) 0.01602(10) 0.22315(10) 0.0468(5) Uani d . 1 . .
    N N7 1.13568(17) 0.31964(10) 0.49582(10) 0.0468(5) Uani d . 1 . .
    N N8 1.02199(16) 0.10063(10) 0.52511(9) 0.0416(5) Uani d . 1 . .
    O O1 0.93693(12) 0.28502(8) 0.29681(7) 0.0368(3) Uani d . 1 . .
    O O2 0.74379(12) 0.29381(8) 0.36981(7) 0.0348(3) Uani d . 1 . .
    O O3 1.15347(16) 0.43375(10) 0.23232(11) 0.0689(6) Uani d . 1 . .
    O O4 0.50123(18) 0.44825(13) 0.37676(11) 0.0829(7) Uani d . 1 . .
    C C1 1.0856(2) 0.38899(13) 0.24974(14) 0.0468(6) Uani d . 1 . .
    H H1 1.0696 0.3923 0.2946 0.056 Uiso calc R 1 . .
    C C2 1.02772(18) 0.33079(12) 0.20596(12) 0.0378(5) Uani d . 1 . .
    C C3 1.0438(2) 0.32684(13) 0.13762(12) 0.0444(6) Uani d . 1 . .
    H H3 1.0953 0.3599 0.1221 0.053 Uiso calc R 1 . .
    C C4 0.9870(2) 0.27619(14) 0.09137(12) 0.0441(6) Uani d . 1 . .
    C C5 1.0004(2) 0.27696(17) 0.01588(13) 0.0613(7) Uani d . 1 . .
    H H5A 0.9638 0.3211 -0.0056 0.092 Uiso calc R 1 . .
    H H5B 0.9666 0.2322 -0.0059 0.092 Uiso calc R 1 . .
    H H5C 1.0792 0.2781 0.0114 0.092 Uiso calc R 1 . .
    C C6 0.91057(19) 0.22805(13) 0.11659(11) 0.0411(5) Uani d . 1 . .
    H H6 0.8727 0.1925 0.0868 0.049 Uiso calc R 1 . .
    C C7 0.88725(18) 0.23003(12) 0.18463(11) 0.0345(5) Uani d . 1 . .
    C C8 0.94957(17) 0.28117(11) 0.23330(11) 0.0326(5) Uani d . 1 . .
    C C9 0.79107(18) 0.18629(12) 0.19856(11) 0.0346(5) Uani d . 1 . .
    H H9 0.7507 0.1604 0.1618 0.042 Uiso calc R 1 . .
    C C10 0.64618(17) 0.14184(11) 0.26192(10) 0.0320(5) Uani d . 1 . .
    C C11 0.62185(18) 0.07697(11) 0.20947(11) 0.0340(5) Uani d . 1 . .
    C C12 0.5402(2) 0.08074(14) 0.15287(13) 0.0496(6) Uani d . 1 . .
    H H12 0.4971 0.1244 0.1438 0.059 Uiso calc R 1 . .
    C C13 0.5230(2) 0.01863(17) 0.10944(14) 0.0615(7) Uani d . 1 . .
    H H13 0.4682 0.0201 0.0709 0.074 Uiso calc R 1 . .
    C C14 0.5873(2) -0.04440(14) 0.12396(15) 0.0580(7) Uani d . 1 . .
    H H14 0.5765 -0.0871 0.0960 0.070 Uiso calc R 1 . .
    C C15 0.6681(2) -0.04371(14) 0.18040(15) 0.0560(7) Uani d . 1 . .
    H H15 0.7121 -0.0869 0.1899 0.067 Uiso calc R 1 . .
    C C16 0.55105(19) 0.20156(12) 0.25089(11) 0.0359(5) Uani d . 1 . .
    C C17 0.5635(2) 0.27178(14) 0.22305(14) 0.0537(7) Uani d . 1 . .
    H H17 0.6335 0.2875 0.2128 0.064 Uiso calc R 1 . .
    C C18 0.4704(3) 0.31892(16) 0.21042(15) 0.0654(8) Uani d . 1 . .
    H H18 0.4774 0.3665 0.1911 0.079 Uiso calc R 1 . .
    C C19 0.3696(2) 0.29620(17) 0.22595(15) 0.0641(8) Uani d . 1 . .
    H H19 0.3064 0.3274 0.2183 0.077 Uiso calc R 1 . .
    C C20 0.3639(2) 0.22536(19) 0.25341(17) 0.0712(9) Uani d . 1 . .
    H H20 0.2943 0.2089 0.2637 0.085 Uiso calc R 1 . .
    C C21 0.65235(18) 0.10801(11) 0.33457(11) 0.0343(5) Uani d . 1 . .
    C C22 0.5709(2) 0.05736(13) 0.35058(13) 0.0469(6) Uani d . 1 . .
    H H22 0.5117 0.0425 0.3173 0.056 Uiso calc R 1 . .
    C C23 0.5793(2) 0.02946(14) 0.41659(13) 0.0528(7) Uani d . 1 . .
    H H23 0.5252 -0.0039 0.4286 0.063 Uiso calc R 1 . .
    C C24 0.6686(2) 0.05143(14) 0.46456(13) 0.0498(6) Uani d . 1 . .
    H H24 0.6755 0.0333 0.5094 0.060 Uiso calc R 1 . .
    C C25 0.7471(2) 0.10056(12) 0.44519(12) 0.0406(5) Uani d . 1 . .
    H H25 0.8080 0.1147 0.4775 0.049 Uiso calc R 1 . .
    C C26 0.5755(2) 0.40153(15) 0.37765(14) 0.0555(7) Uani d . 1 . .
    H H26 0.5880 0.3818 0.3355 0.067 Uiso calc R 1 . .
    C C27 0.64642(19) 0.37361(12) 0.43790(12) 0.0397(5) Uani d . 1 . .
    C C28 0.6310(2) 0.39914(13) 0.50292(13) 0.0473(6) Uani d . 1 . .
    H H28 0.5741 0.4343 0.5063 0.057 Uiso calc R 1 . .
    C C29 0.6956(2) 0.37501(13) 0.56237(12) 0.0456(6) Uani d . 1 . .
    C C30 0.6744(3) 0.40074(17) 0.63294(14) 0.0672(8) Uani d . 1 . .
    H H30A 0.6129 0.4362 0.6283 0.101 Uiso calc R 1 . .
    H H30B 0.7412 0.4247 0.6563 0.101 Uiso calc R 1 . .
    H H30C 0.6558 0.3577 0.6590 0.101 Uiso calc R 1 . .
    C C31 0.78362(19) 0.32568(12) 0.55509(11) 0.0400(5) Uani d . 1 . .
    H H31 0.8299 0.3097 0.5945 0.048 Uiso calc R 1 . .
    C C32 0.80654(18) 0.29870(11) 0.49148(11) 0.0328(5) Uani d . 1 . .
    C C33 0.73323(18) 0.31936(11) 0.42974(11) 0.0324(5) Uani d . 1 . .
    C C34 0.91051(17) 0.25733(11) 0.49200(10) 0.0317(5) Uani d . 1 . .
    H H34 0.9559 0.2516 0.5342 0.038 Uiso calc R 1 . .
    C C35 1.06421(17) 0.19974(11) 0.44743(10) 0.0292(4) Uani d . 1 . .
    C C36 1.09688(17) 0.15357(11) 0.51390(10) 0.0308(4) Uani d . 1 . .
    C C37 1.1988(2) 0.16159(13) 0.55531(12) 0.0423(5) Uani d . 1 . .
    H H37 1.2496 0.1989 0.5462 0.051 Uiso calc R 1 . .
    C C38 1.2248(2) 0.11334(14) 0.61061(13) 0.0509(6) Uani d . 1 . .
    H H38 1.2935 0.1179 0.6392 0.061 Uiso calc R 1 . .
    C C39 1.1493(2) 0.05917(13) 0.62305(13) 0.0485(6) Uani d . 1 . .
    H H39 1.1648 0.0263 0.6602 0.058 Uiso calc R 1 . .
    C C40 1.0494(2) 0.05458(13) 0.57885(12) 0.0485(6) Uani d . 1 . .
    H H40 0.9979 0.0172 0.5869 0.058 Uiso calc R 1 . .
    C C41 1.13974(18) 0.27056(11) 0.44456(11) 0.0347(5) Uani d . 1 . .
    C C42 1.2027(2) 0.28439(15) 0.39317(13) 0.0556(7) Uani d . 1 . .
    H H42 1.2023 0.2502 0.3571 0.067 Uiso calc R 1 . .
    C C43 1.2670(3) 0.34972(18) 0.39518(15) 0.0684(8) Uani d . 1 . .
    H H43 1.3112 0.3595 0.3609 0.082 Uiso calc R 1 . .
    C C44 1.2651(2) 0.39930(15) 0.44755(15) 0.0622(8) Uani d . 1 . .
    H H44 1.3085 0.4433 0.4504 0.075 Uiso calc R 1 . .
    C C45 1.1978(2) 0.38298(13) 0.49609(15) 0.0566(7) Uani d . 1 . .
    H H45 1.1949 0.4177 0.5314 0.068 Uiso calc R 1 . .
    C C46 1.07506(18) 0.14364(11) 0.38840(10) 0.0319(5) Uani d . 1 . .
    C C47 1.1755(2) 0.10534(13) 0.38571(12) 0.0456(6) Uani d . 1 . .
    H H47 1.2375 0.1138 0.4191 0.055 Uiso calc R 1 . .
    C C48 1.1829(2) 0.05449(14) 0.33312(13) 0.0524(7) Uani d . 1 . .
    H H48 1.2502 0.0291 0.3301 0.063 Uiso calc R 1 . .
    C C49 1.0890(2) 0.04208(12) 0.28530(12) 0.0455(6) Uani d . 1 . .
    H H49 1.0912 0.0076 0.2497 0.055 Uiso calc R 1 . .
    C C50 0.9919(2) 0.08158(11) 0.29106(11) 0.0379(5) Uani d . 1 . .
    H H50 0.9285 0.0729 0.2587 0.045 Uiso calc R 1 . .
loop_
    _atom_site_aniso_label
    _atom_site_aniso_U_11
    _atom_site_aniso_U_22
    _atom_site_aniso_U_33
    _atom_site_aniso_U_12
    _atom_site_aniso_U_13
    _atom_site_aniso_U_23
    Ni1 0.02992(15) 0.02702(13) 0.02723(14) -0.00083(11) 0.00523(11)
                                                                    -0.00027(10)
    N1 0.0293(9) 0.0294(8) 0.0318(9) -0.0025(7) 0.0051(8) 0.0010(7)
    N2 0.0370(10) 0.0295(8) 0.0331(9) -0.0010(8) 0.0082(8) 0.0003(7)
    N3 0.0271(9) 0.0276(8) 0.0298(9) 0.0016(7) 0.0039(7) -0.0004(7)
    N4 0.0369(10) 0.0272(8) 0.0290(9) 0.0003(7) 0.0073(8) 0.0014(7)
    N5 0.0427(13) 0.0609(13) 0.0803(16) 0.0051(11) 0.0246(12) 0.0028(12)
    N6 0.0482(12) 0.0378(10) 0.0534(12) 0.0048(9) 0.0034(10) -0.0051(9)
    N7 0.0505(13) 0.0360(10) 0.0544(12) -0.0035(9) 0.0088(10) -0.0049(9)
    N8 0.0421(11) 0.0403(10) 0.0407(11) -0.0063(9) 0.0006(9) 0.0052(8)
    O1 0.0417(9) 0.0339(7) 0.0361(8) -0.0063(7) 0.0099(7) 0.0008(6)
    O2 0.0379(9) 0.0335(7) 0.0332(8) 0.0065(6) 0.0057(7) 0.0001(6)
    O3 0.0640(13) 0.0591(11) 0.0865(14) -0.0264(10) 0.0211(11) 0.0078(10)
    O4 0.0741(15) 0.0912(16) 0.0831(15) 0.0470(13) 0.0100(12) 0.0144(12)
    C1 0.0406(14) 0.0413(13) 0.0606(16) -0.0032(11) 0.0139(12) 0.0087(11)
    C2 0.0312(12) 0.0379(12) 0.0451(13) 0.0029(9) 0.0081(10) 0.0082(10)
    C3 0.0356(13) 0.0496(14) 0.0504(14) 0.0025(11) 0.0138(11) 0.0159(11)
    C4 0.0397(14) 0.0563(14) 0.0388(13) 0.0061(11) 0.0138(11) 0.0096(11)
    C5 0.0645(18) 0.0784(19) 0.0451(15) 0.0028(15) 0.0225(14) 0.0079(13)
    C6 0.0400(13) 0.0480(13) 0.0359(12) 0.0049(10) 0.0077(10) 0.0020(10)
    C7 0.0336(12) 0.0367(11) 0.0335(11) 0.0006(9) 0.0057(10) 0.0037(9)
    C8 0.0304(11) 0.0326(10) 0.0355(11) 0.0045(9) 0.0069(9) 0.0080(9)
    C9 0.0353(12) 0.0356(11) 0.0327(11) -0.0023(9) 0.0038(10) -0.0010(9)
    C10 0.0303(11) 0.0309(10) 0.0347(11) -0.0048(9) 0.0047(9) -0.0023(8)
    C11 0.0327(12) 0.0337(11) 0.0358(12) -0.0055(9) 0.0062(10) -0.0022(9)
    C12 0.0487(15) 0.0461(13) 0.0507(15) 0.0044(11) -0.0036(13) -0.0072(11)
    C13 0.0613(18) 0.0700(18) 0.0501(16) -0.0103(15) -0.0030(14) -0.0194(14)
    C14 0.0682(19) 0.0455(15) 0.0621(18) -0.0089(14) 0.0153(15) -0.0226(13)
    C15 0.0656(18) 0.0377(13) 0.0667(17) 0.0044(12) 0.0166(15) -0.0106(12)
    C16 0.0360(12) 0.0374(11) 0.0339(11) -0.0006(9) 0.0039(10) -0.0059(9)
    C17 0.0390(14) 0.0523(15) 0.0699(18) 0.0051(12) 0.0080(13) 0.0138(13)
    C18 0.064(2) 0.0564(16) 0.074(2) 0.0173(15) 0.0054(16) 0.0168(14)
    C19 0.0514(18) 0.076(2) 0.0645(18) 0.0269(15) 0.0055(15) -0.0054(15)
    C20 0.0457(17) 0.084(2) 0.089(2) 0.0133(15) 0.0261(16) -0.0004(18)
    C21 0.0371(13) 0.0302(10) 0.0365(12) -0.0026(9) 0.0082(10) -0.0026(9)
    C22 0.0445(15) 0.0488(13) 0.0480(14) -0.0151(11) 0.0082(12) -0.0017(11)
    C23 0.0535(16) 0.0509(14) 0.0569(16) -0.0174(12) 0.0181(14) 0.0068(12)
    C24 0.0589(17) 0.0487(14) 0.0445(14) -0.0056(12) 0.0164(13) 0.0119(11)
    C25 0.0454(14) 0.0388(12) 0.0380(12) -0.0018(10) 0.0075(11) 0.0040(10)
    C26 0.0485(16) 0.0623(16) 0.0556(16) 0.0215(13) 0.0066(13) 0.0036(13)
    C27 0.0378(13) 0.0356(11) 0.0469(13) 0.0063(10) 0.0101(11) 0.0004(10)
    C28 0.0428(14) 0.0439(13) 0.0569(16) 0.0121(11) 0.0129(12) -0.0059(11)
    C29 0.0493(15) 0.0471(13) 0.0427(13) 0.0078(11) 0.0149(12) -0.0090(11)
    C30 0.077(2) 0.0749(19) 0.0530(16) 0.0255(16) 0.0197(15) -0.0155(14)
    C31 0.0406(13) 0.0445(12) 0.0356(12) 0.0033(10) 0.0074(10) -0.0047(10)
    C32 0.0322(12) 0.0323(10) 0.0347(11) 0.0015(9) 0.0078(9) -0.0020(9)
    C33 0.0316(12) 0.0285(10) 0.0383(12) -0.0012(9) 0.0090(10) -0.0006(9)
    C34 0.0326(12) 0.0330(10) 0.0291(11) 0.0012(9) 0.0032(9) -0.0012(8)
    C35 0.0273(11) 0.0321(10) 0.0280(10) 0.0028(8) 0.0037(9) -0.0021(8)
    C36 0.0321(12) 0.0283(10) 0.0320(11) 0.0033(9) 0.0047(9) -0.0021(8)
    C37 0.0359(13) 0.0397(12) 0.0489(14) -0.0025(10) -0.0024(11) 0.0058(10)
    C38 0.0475(15) 0.0483(14) 0.0518(15) 0.0030(12) -0.0109(12) 0.0037(12)
    C39 0.0596(17) 0.0418(13) 0.0420(13) 0.0083(12) 0.0001(13) 0.0094(11)
    C40 0.0584(17) 0.0410(13) 0.0457(14) -0.0079(12) 0.0057(13) 0.0104(11)
    C41 0.0325(12) 0.0326(11) 0.0381(12) 0.0012(9) 0.0020(10) 0.0035(9)
    C42 0.0593(17) 0.0626(16) 0.0478(15) -0.0202(14) 0.0175(13) -0.0089(12)
    C43 0.066(2) 0.081(2) 0.0605(18) -0.0323(16) 0.0190(15) 0.0057(16)
    C44 0.0618(18) 0.0476(15) 0.074(2) -0.0203(13) -0.0023(16) 0.0105(14)
    C45 0.0627(18) 0.0355(13) 0.0703(18) -0.0051(12) 0.0046(15) -0.0073(12)
    C46 0.0354(12) 0.0302(10) 0.0320(11) 0.0021(9) 0.0110(10) 0.0012(8)
    C47 0.0393(14) 0.0524(14) 0.0452(14) 0.0117(11) 0.0065(11) -0.0051(11)
    C48 0.0536(17) 0.0533(15) 0.0537(16) 0.0179(12) 0.0197(14) -0.0018(12)
    C49 0.0667(18) 0.0359(12) 0.0372(13) 0.0077(11) 0.0196(13) -0.0040(10)
    C50 0.0525(15) 0.0306(11) 0.0310(11) 0.0013(10) 0.0075(11) -0.0007(9)
_geom_special_details
;
All e.s.d.'s (except the e.s.d. in the dihedral angle between two l.s. planes)
are estimated using the full covariance matrix. The cell e.s.d.'s are taken
into account individually in the estimation of e.s.d.'s in distances, angles
and torsion angles; correlations between e.s.d.'s in cell parameters are only
used when they are defined by crystal symmetry. An approximate (isotropic)
treatment of cell e.s.d.'s is used for estimating e.s.d.'s involving l.s.
planes.
;
loop_
    _geom_bond_atom_site_label_1
    _geom_bond_atom_site_label_2
    _geom_bond_site_symmetry_2
    _geom_bond_distance
    _geom_bond_publ_flag
    Ni1 N3 . 2.0210(17) y
    Ni1 O2 . 2.0283(13) y
    Ni1 N1 . 2.0318(17) y
    Ni1 O1 . 2.0322(13) y
    Ni1 N2 . 2.1084(16) y
    Ni1 N4 . 2.1308(16) y
    N1 C9 . 1.291(2) ?
    N1 C10 . 1.486(2) ?
    N2 C21 . 1.335(3) ?
    N2 C25 . 1.353(3) ?
    N3 C34 . 1.288(2) ?
    N3 C35 . 1.480(2) ?
    N4 C46 . 1.336(3) ?
    N4 C50 . 1.352(3) ?
    N5 C16 . 1.333(3) ?
    N5 C20 . 1.335(4) ?
    N6 C11 . 1.337(3) ?
    N6 C15 . 1.347(3) ?
    N7 C41 . 1.335(3) ?
    N7 C45 . 1.341(3) ?
    N8 C36 . 1.333(3) ?
    N8 C40 . 1.336(3) ?
    O1 C8 . 1.281(2) ?
    O2 C33 . 1.285(2) ?
    O3 C1 . 1.216(3) ?
    O4 C26 . 1.210(3) ?
    C1 C2 . 1.450(3) ?
    C1 H1 . 0.9300 ?
    C2 C3 . 1.386(3) ?
    C2 C8 . 1.439(3) ?
    C3 C4 . 1.382(3) ?
    C3 H3 . 0.9300 ?
    C4 C6 . 1.390(3) ?
    C4 C5 . 1.516(3) ?
    C5 H5A . 0.9600 ?
    C5 H5B . 0.9600 ?
    C5 H5C . 0.9600 ?
    C6 C7 . 1.405(3) ?
    C6 H6 . 0.9300 ?
    C7 C8 . 1.442(3) ?
    C7 C9 . 1.443(3) ?
    C9 H9 . 0.9300 ?
    C10 C11 . 1.540(3) ?
    C10 C21 . 1.540(3) ?
    C10 C16 . 1.543(3) ?
    C11 C12 . 1.373(3) ?
    C12 C13 . 1.386(3) ?
    C12 H12 . 0.9300 ?
    C13 C14 . 1.358(4) ?
    C13 H13 . 0.9300 ?
    C14 C15 . 1.363(4) ?
    C14 H14 . 0.9300 ?
    C15 H15 . 0.9300 ?
    C16 C17 . 1.370(3) ?
    C17 C18 . 1.384(4) ?
    C17 H17 . 0.9300 ?
    C18 C19 . 1.346(4) ?
    C18 H18 . 0.9300 ?
    C19 C20 . 1.366(4) ?
    C19 H19 . 0.9300 ?
    C20 H20 . 0.9300 ?
    C21 C22 . 1.390(3) ?
    C22 C23 . 1.378(3) ?
    C22 H22 . 0.9300 ?
    C23 C24 . 1.375(4) ?
    C23 H23 . 0.9300 ?
    C24 C25 . 1.371(3) ?
    C24 H24 . 0.9300 ?
    C25 H25 . 0.9300 ?
    C26 C27 . 1.442(3) ?
    C26 H26 . 0.9300 ?
    C27 C28 . 1.392(3) ?
    C27 C33 . 1.437(3) ?
    C28 C29 . 1.373(3) ?
    C28 H28 . 0.9300 ?
    C29 C31 . 1.389(3) ?
    C29 C30 . 1.515(3) ?
    C30 H30A . 0.9600 ?
    C30 H30B . 0.9600 ?
    C30 H30C . 0.9600 ?
    C31 C32 . 1.401(3) ?
    C31 H31 . 0.9300 ?
    C32 C33 . 1.439(3) ?
    C32 C34 . 1.440(3) ?
    C34 H34 . 0.9300 ?
    C35 C36 . 1.542(3) ?
    C35 C46 . 1.545(3) ?
    C35 C41 . 1.547(3) ?
    C36 C37 . 1.373(3) ?
    C37 C38 . 1.381(3) ?
    C37 H37 . 0.9300 ?
    C38 C39 . 1.360(3) ?
    C38 H38 . 0.9300 ?
    C39 C40 . 1.376(3) ?
    C39 H39 . 0.9300 ?
    C40 H40 . 0.9300 ?
    C41 C42 . 1.366(3) ?
    C42 C43 . 1.382(4) ?
    C42 H42 . 0.9300 ?
    C43 C44 . 1.353(4) ?
    C43 H43 . 0.9300 ?
    C44 C45 . 1.364(4) ?
    C44 H44 . 0.9300 ?
    C45 H45 . 0.9300 ?
    C46 C47 . 1.386(3) ?
    C47 C48 . 1.381(3) ?
    C47 H47 . 0.9300 ?
    C48 C49 . 1.376(4) ?
    C48 H48 . 0.9300 ?
    C49 C50 . 1.372(3) ?
    C49 H49 . 0.9300 ?
    C50 H50 . 0.9300 ?
loop_
    _geom_angle_atom_site_label_1
    _geom_angle_atom_site_label_2
    _geom_angle_atom_site_label_3
    _geom_angle_site_symmetry_1
    _geom_angle_site_symmetry_3
    _geom_angle
    _geom_angle_publ_flag
    N3 Ni1 O2 . . 89.66(6) ?
    N3 Ni1 N1 . . 173.34(6) ?
    O2 Ni1 N1 . . 95.57(6) ?
    N3 Ni1 O1 . . 94.07(6) ?
    O2 Ni1 O1 . . 90.84(6) ?
    N1 Ni1 O1 . . 89.98(6) ?
    N3 Ni1 N2 . . 97.48(7) ?
    O2 Ni1 N2 . . 89.40(6) ?
    N1 Ni1 N2 . . 78.51(6) ?
    O1 Ni1 N2 . . 168.45(6) ?
    N3 Ni1 N4 . . 78.83(6) ?
    O2 Ni1 N4 . . 168.03(6) ?
    N1 Ni1 N4 . . 96.14(7) ?
    O1 Ni1 N4 . . 86.73(6) ?
    N2 Ni1 N4 . . 95.32(6) ?
    C9 N1 C10 . . 119.83(18) ?
    C9 N1 Ni1 . . 123.35(15) ?
    C10 N1 Ni1 . . 116.58(12) ?
    C21 N2 C25 . . 118.38(18) ?
    C21 N2 Ni1 . . 116.07(13) ?
    C25 N2 Ni1 . . 125.48(15) ?
    C34 N3 C35 . . 117.97(17) ?
    C34 N3 Ni1 . . 124.40(14) ?
    C35 N3 Ni1 . . 117.51(12) ?
    C46 N4 C50 . . 117.99(18) ?
    C46 N4 Ni1 . . 114.47(12) ?
    C50 N4 Ni1 . . 126.93(15) ?
    C16 N5 C20 . . 117.8(2) ?
    C11 N6 C15 . . 117.2(2) ?
    C41 N7 C45 . . 117.6(2) ?
    C36 N8 C40 . . 117.5(2) ?
    C8 O1 Ni1 . . 125.87(13) ?
    C33 O2 Ni1 . . 126.68(13) ?
    O3 C1 C2 . . 125.0(2) ?
    O3 C1 H1 . . 117.5 ?
    C2 C1 H1 . . 117.5 ?
    C3 C2 C8 . . 121.3(2) ?
    C3 C2 C1 . . 119.4(2) ?
    C8 C2 C1 . . 119.3(2) ?
    C4 C3 C2 . . 123.2(2) ?
    C4 C3 H3 . . 118.4 ?
    C2 C3 H3 . . 118.4 ?
    C3 C4 C6 . . 116.5(2) ?
    C3 C4 C5 . . 121.9(2) ?
    C6 C4 C5 . . 121.5(2) ?
    C4 C5 H5A . . 109.5 ?
    C4 C5 H5B . . 109.5 ?
    H5A C5 H5B . . 109.5 ?
    C4 C5 H5C . . 109.5 ?
    H5A C5 H5C . . 109.5 ?
    H5B C5 H5C . . 109.5 ?
    C4 C6 C7 . . 123.7(2) ?
    C4 C6 H6 . . 118.2 ?
    C7 C6 H6 . . 118.2 ?
    C6 C7 C8 . . 119.54(19) ?
    C6 C7 C9 . . 116.1(2) ?
    C8 C7 C9 . . 123.95(18) ?
    O1 C8 C2 . . 120.34(19) ?
    O1 C8 C7 . . 123.94(18) ?
    C2 C8 C7 . . 115.71(18) ?
    N1 C9 C7 . . 126.0(2) ?
    N1 C9 H9 . . 117.0 ?
    C7 C9 H9 . . 117.0 ?
    N1 C10 C11 . . 112.20(16) ?
    N1 C10 C21 . . 107.70(16) ?
    C11 C10 C21 . . 108.25(16) ?
    N1 C10 C16 . . 108.91(16) ?
    C11 C10 C16 . . 110.35(17) ?
    C21 C10 C16 . . 109.36(16) ?
    N6 C11 C12 . . 122.2(2) ?
    N6 C11 C10 . . 114.37(19) ?
    C12 C11 C10 . . 123.5(2) ?
    C11 C12 C13 . . 119.1(2) ?
    C11 C12 H12 . . 120.4 ?
    C13 C12 H12 . . 120.4 ?
    C14 C13 C12 . . 119.2(3) ?
    C14 C13 H13 . . 120.4 ?
    C12 C13 H13 . . 120.4 ?
    C13 C14 C15 . . 118.5(2) ?
    C13 C14 H14 . . 120.7 ?
    C15 C14 H14 . . 120.7 ?
    N6 C15 C14 . . 123.7(2) ?
    N6 C15 H15 . . 118.1 ?
    C14 C15 H15 . . 118.1 ?
    N5 C16 C17 . . 121.5(2) ?
    N5 C16 C10 . . 114.86(19) ?
    C17 C16 C10 . . 123.5(2) ?
    C16 C17 C18 . . 118.9(2) ?
    C16 C17 H17 . . 120.5 ?
    C18 C17 H17 . . 120.5 ?
    C19 C18 C17 . . 120.3(3) ?
    C19 C18 H18 . . 119.8 ?
    C17 C18 H18 . . 119.8 ?
    C18 C19 C20 . . 117.3(3) ?
    C18 C19 H19 . . 121.3 ?
    C20 C19 H19 . . 121.3 ?
    N5 C20 C19 . . 124.2(3) ?
    N5 C20 H20 . . 117.9 ?
    C19 C20 H20 . . 117.9 ?
    N2 C21 C22 . . 121.9(2) ?
    N2 C21 C10 . . 116.98(17) ?
    C22 C21 C10 . . 121.1(2) ?
    C23 C22 C21 . . 118.9(2) ?
    C23 C22 H22 . . 120.6 ?
    C21 C22 H22 . . 120.6 ?
    C24 C23 C22 . . 119.4(2) ?
    C24 C23 H23 . . 120.3 ?
    C22 C23 H23 . . 120.3 ?
    C25 C24 C23 . . 118.9(2) ?
    C25 C24 H24 . . 120.6 ?
    C23 C24 H24 . . 120.6 ?
    N2 C25 C24 . . 122.5(2) ?
    N2 C25 H25 . . 118.7 ?
    C24 C25 H25 . . 118.7 ?
    O4 C26 C27 . . 126.1(3) ?
    O4 C26 H26 . . 117.0 ?
    C27 C26 H26 . . 117.0 ?
    C28 C27 C33 . . 120.7(2) ?
    C28 C27 C26 . . 120.3(2) ?
    C33 C27 C26 . . 119.0(2) ?
    C29 C28 C27 . . 123.3(2) ?
    C29 C28 H28 . . 118.3 ?
    C27 C28 H28 . . 118.3 ?
    C28 C29 C31 . . 116.7(2) ?
    C28 C29 C30 . . 122.7(2) ?
    C31 C29 C30 . . 120.7(2) ?
    C29 C30 H30A . . 109.5 ?
    C29 C30 H30B . . 109.5 ?
    H30A C30 H30B . . 109.5 ?
    C29 C30 H30C . . 109.5 ?
    H30A C30 H30C . . 109.5 ?
    H30B C30 H30C . . 109.5 ?
    C29 C31 C32 . . 123.5(2) ?
    C29 C31 H31 . . 118.2 ?
    C32 C31 H31 . . 118.2 ?
    C31 C32 C33 . . 119.59(19) ?
    C31 C32 C34 . . 116.4(2) ?
    C33 C32 C34 . . 123.74(18) ?
    O2 C33 C27 . . 120.2(2) ?
    O2 C33 C32 . . 123.87(18) ?
    C27 C33 C32 . . 115.92(18) ?
    N3 C34 C32 . . 125.9(2) ?
    N3 C34 H34 . . 117.1 ?
    C32 C34 H34 . . 117.1 ?
    N3 C35 C36 . . 112.89(15) ?
    N3 C35 C46 . . 108.19(16) ?
    C36 C35 C46 . . 105.11(15) ?
    N3 C35 C41 . . 106.29(15) ?
    C36 C35 C41 . . 112.23(17) ?
    C46 C35 C41 . . 112.17(16) ?
    N8 C36 C37 . . 122.31(19) ?
    N8 C36 C35 . . 114.50(18) ?
    C37 C36 C35 . . 122.98(18) ?
    C36 C37 C38 . . 119.0(2) ?
    C36 C37 H37 . . 120.5 ?
    C38 C37 H37 . . 120.5 ?
    C39 C38 C37 . . 119.6(2) ?
    C39 C38 H38 . . 120.2 ?
    C37 C38 H38 . . 120.2 ?
    C38 C39 C40 . . 117.8(2) ?
    C38 C39 H39 . . 121.1 ?
    C40 C39 H39 . . 121.1 ?
    N8 C40 C39 . . 123.8(2) ?
    N8 C40 H40 . . 118.1 ?
    C39 C40 H40 . . 118.1 ?
    N7 C41 C42 . . 121.8(2) ?
    N7 C41 C35 . . 114.29(18) ?
    C42 C41 C35 . . 123.9(2) ?
    C41 C42 C43 . . 119.4(2) ?
    C41 C42 H42 . . 120.3 ?
    C43 C42 H42 . . 120.3 ?
    C44 C43 C42 . . 119.4(3) ?
    C44 C43 H43 . . 120.3 ?
    C42 C43 H43 . . 120.3 ?
    C43 C44 C45 . . 118.2(2) ?
    C43 C44 H44 . . 120.9 ?
    C45 C44 H44 . . 120.9 ?
    N7 C45 C44 . . 123.7(2) ?
    N7 C45 H45 . . 118.2 ?
    C44 C45 H45 . . 118.2 ?
    N4 C46 C47 . . 121.82(19) ?
    N4 C46 C35 . . 117.70(17) ?
    C47 C46 C35 . . 120.5(2) ?
    C48 C47 C46 . . 119.6(2) ?
    C48 C47 H47 . . 120.2 ?
    C46 C47 H47 . . 120.2 ?
    C49 C48 C47 . . 118.8(2) ?
    C49 C48 H48 . . 120.6 ?
    C47 C48 H48 . . 120.6 ?
    C50 C49 C48 . . 118.7(2) ?
    C50 C49 H49 . . 120.6 ?
    C48 C49 H49 . . 120.6 ?
    N4 C50 C49 . . 123.1(2) ?
    N4 C50 H50 . . 118.5 ?
    C49 C50 H50 . . 118.5 ?
loop_
    _geom_torsion_atom_site_label_1
    _geom_torsion_atom_site_label_2
    _geom_torsion_atom_site_label_3
    _geom_torsion_atom_site_label_4
    _geom_torsion_site_symmetry_1
    _geom_torsion_site_symmetry_2
    _geom_torsion_site_symmetry_3
    _geom_torsion_site_symmetry_4
    _geom_torsion
    _geom_torsion_publ_flag
    O2 Ni1 N1 C9 . . . . 116.19(16) ?
    O1 Ni1 N1 C9 . . . . 25.34(17) ?
    N2 Ni1 N1 C9 . . . . -155.57(17) ?
    N4 Ni1 N1 C9 . . . . -61.37(17) ?
    O2 Ni1 N1 C10 . . . . -69.48(13) ?
    O1 Ni1 N1 C10 . . . . -160.32(13) ?
    N2 Ni1 N1 C10 . . . . 18.77(13) ?
    N4 Ni1 N1 C10 . . . . 112.97(13) ?
    N3 Ni1 N2 C21 . . . . 173.56(14) ?
    O2 Ni1 N2 C21 . . . . 83.98(14) ?
    N1 Ni1 N2 C21 . . . . -11.83(14) ?
    O1 Ni1 N2 C21 . . . . -7.3(4) ?
    N4 Ni1 N2 C21 . . . . -107.04(14) ?
    N3 Ni1 N2 C25 . . . . -3.14(17) ?
    O2 Ni1 N2 C25 . . . . -92.72(17) ?
    N1 Ni1 N2 C25 . . . . 171.47(18) ?
    O1 Ni1 N2 C25 . . . . 176.0(3) ?
    N4 Ni1 N2 C25 . . . . 76.27(17) ?
    O2 Ni1 N3 C34 . . . . 23.99(16) ?
    O1 Ni1 N3 C34 . . . . 114.82(16) ?
    N2 Ni1 N3 C34 . . . . -65.35(16) ?
    N4 Ni1 N3 C34 . . . . -159.33(17) ?
    O2 Ni1 N3 C35 . . . . -160.07(13) ?
    O1 Ni1 N3 C35 . . . . -69.24(13) ?
    N2 Ni1 N3 C35 . . . . 110.59(13) ?
    N4 Ni1 N3 C35 . . . . 16.61(12) ?
    N3 Ni1 N4 C46 . . . . -14.76(13) ?
    O2 Ni1 N4 C46 . . . . 1.5(4) ?
    N1 Ni1 N4 C46 . . . . 169.66(13) ?
    O1 Ni1 N4 C46 . . . . 80.04(13) ?
    N2 Ni1 N4 C46 . . . . -111.36(14) ?
    N3 Ni1 N4 C50 . . . . 174.48(17) ?
    O2 Ni1 N4 C50 . . . . -169.3(2) ?
    N1 Ni1 N4 C50 . . . . -1.09(17) ?
    O1 Ni1 N4 C50 . . . . -90.72(16) ?
    N2 Ni1 N4 C50 . . . . 77.88(17) ?
    N3 Ni1 O1 C8 . . . . 150.46(16) ?
    O2 Ni1 O1 C8 . . . . -119.82(16) ?
    N1 Ni1 O1 C8 . . . . -24.24(16) ?
    N2 Ni1 O1 C8 . . . . -28.7(4) ?
    N4 Ni1 O1 C8 . . . . 71.91(16) ?
    N3 Ni1 O2 C33 . . . . -21.03(16) ?
    N1 Ni1 O2 C33 . . . . 154.85(16) ?
    O1 Ni1 O2 C33 . . . . -115.09(16) ?
    N2 Ni1 O2 C33 . . . . 76.46(16) ?
    N4 Ni1 O2 C33 . . . . -37.0(4) ?
    O3 C1 C2 C3 . . . . -3.9(4) ?
    O3 C1 C2 C8 . . . . 179.7(2) ?
    C8 C2 C3 C4 . . . . 0.2(3) ?
    C1 C2 C3 C4 . . . . -176.1(2) ?
    C2 C3 C4 C6 . . . . 0.2(3) ?
    C2 C3 C4 C5 . . . . 175.7(2) ?
    C3 C4 C6 C7 . . . . 1.6(3) ?
    C5 C4 C6 C7 . . . . -173.8(2) ?
    C4 C6 C7 C8 . . . . -3.8(3) ?
    C4 C6 C7 C9 . . . . 168.7(2) ?
    Ni1 O1 C8 C2 . . . . -170.29(14) ?
    Ni1 O1 C8 C7 . . . . 11.2(3) ?
    C3 C2 C8 O1 . . . . 179.1(2) ?
    C1 C2 C8 O1 . . . . -4.6(3) ?
    C3 C2 C8 C7 . . . . -2.3(3) ?
    C1 C2 C8 C7 . . . . 174.02(19) ?
    C6 C7 C8 O1 . . . . -177.48(19) ?
    C9 C7 C8 O1 . . . . 10.6(3) ?
    C6 C7 C8 C2 . . . . 3.9(3) ?
    C9 C7 C8 C2 . . . . -168.02(19) ?
    C10 N1 C9 C7 . . . . 171.24(19) ?
    Ni1 N1 C9 C7 . . . . -14.6(3) ?
    C6 C7 C9 N1 . . . . 179.3(2) ?
    C8 C7 C9 N1 . . . . -8.5(3) ?
    C9 N1 C10 C11 . . . . 33.8(3) ?
    Ni1 N1 C10 C11 . . . . -140.70(14) ?
    C9 N1 C10 C21 . . . . 152.88(18) ?
    Ni1 N1 C10 C21 . . . . -21.66(19) ?
    C9 N1 C10 C16 . . . . -88.6(2) ?
    Ni1 N1 C10 C16 . . . . 96.83(16) ?
    C15 N6 C11 C12 . . . . -2.7(3) ?
    C15 N6 C11 C10 . . . . 177.8(2) ?
    N1 C10 C11 N6 . . . . 70.4(2) ?
    C21 C10 C11 N6 . . . . -48.3(2) ?
    C16 C10 C11 N6 . . . . -167.90(18) ?
    N1 C10 C11 C12 . . . . -109.1(2) ?
    C21 C10 C11 C12 . . . . 132.2(2) ?
    C16 C10 C11 C12 . . . . 12.6(3) ?
    N6 C11 C12 C13 . . . . 2.0(4) ?
    C10 C11 C12 C13 . . . . -178.6(2) ?
    C11 C12 C13 C14 . . . . 0.0(4) ?
    C12 C13 C14 C15 . . . . -1.1(4) ?
    C11 N6 C15 C14 . . . . 1.5(4) ?
    C13 C14 C15 N6 . . . . 0.3(4) ?
    C20 N5 C16 C17 . . . . 0.7(4) ?
    C20 N5 C16 C10 . . . . -175.3(2) ?
    N1 C10 C16 N5 . . . . -167.85(19) ?
    C11 C10 C16 N5 . . . . 68.6(2) ?
    C21 C10 C16 N5 . . . . -50.4(2) ?
    N1 C10 C16 C17 . . . . 16.3(3) ?
    C11 C10 C16 C17 . . . . -107.3(2) ?
    C21 C10 C16 C17 . . . . 133.7(2) ?
    N5 C16 C17 C18 . . . . -0.6(4) ?
    C10 C16 C17 C18 . . . . 175.0(2) ?
    C16 C17 C18 C19 . . . . 0.6(4) ?
    C17 C18 C19 C20 . . . . -0.8(5) ?
    C16 N5 C20 C19 . . . . -0.8(5) ?
    C18 C19 C20 N5 . . . . 0.9(5) ?
    C25 N2 C21 C22 . . . . -0.4(3) ?
    Ni1 N2 C21 C22 . . . . -177.35(16) ?
    C25 N2 C21 C10 . . . . 179.95(18) ?
    Ni1 N2 C21 C10 . . . . 3.0(2) ?
    N1 C10 C21 N2 . . . . 11.5(2) ?
    C11 C10 C21 N2 . . . . 133.05(19) ?
    C16 C10 C21 N2 . . . . -106.7(2) ?
    N1 C10 C21 C22 . . . . -168.14(19) ?
    C11 C10 C21 C22 . . . . -46.6(3) ?
    C16 C10 C21 C22 . . . . 73.7(2) ?
    N2 C21 C22 C23 . . . . 1.2(3) ?
    C10 C21 C22 C23 . . . . -179.1(2) ?
    C21 C22 C23 C24 . . . . -0.9(4) ?
    C22 C23 C24 C25 . . . . -0.1(4) ?
    C21 N2 C25 C24 . . . . -0.7(3) ?
    Ni1 N2 C25 C24 . . . . 175.90(17) ?
    C23 C24 C25 N2 . . . . 1.0(4) ?
    O4 C26 C27 C28 . . . . 1.5(4) ?
    O4 C26 C27 C33 . . . . -178.3(3) ?
    C33 C27 C28 C29 . . . . -0.1(4) ?
    C26 C27 C28 C29 . . . . -179.9(2) ?
    C27 C28 C29 C31 . . . . 3.4(4) ?
    C27 C28 C29 C30 . . . . -177.3(2) ?
    C28 C29 C31 C32 . . . . -1.8(4) ?
    C30 C29 C31 C32 . . . . 178.9(2) ?
    C29 C31 C32 C33 . . . . -3.1(3) ?
    C29 C31 C32 C34 . . . . 170.9(2) ?
    Ni1 O2 C33 C27 . . . . -173.70(14) ?
    Ni1 O2 C33 C32 . . . . 8.2(3) ?
    C28 C27 C33 O2 . . . . 177.1(2) ?
    C26 C27 C33 O2 . . . . -3.1(3) ?
    C28 C27 C33 C32 . . . . -4.7(3) ?
    C26 C27 C33 C32 . . . . 175.1(2) ?
    C31 C32 C33 O2 . . . . -175.76(19) ?
    C34 C32 C33 O2 . . . . 10.7(3) ?
    C31 C32 C33 C27 . . . . 6.1(3) ?
    C34 C32 C33 C27 . . . . -167.43(19) ?
    C35 N3 C34 C32 . . . . 168.85(18) ?
    Ni1 N3 C34 C32 . . . . -15.2(3) ?
    C31 C32 C34 N3 . . . . 179.5(2) ?
    C33 C32 C34 N3 . . . . -6.8(3) ?
    C34 N3 C35 C36 . . . . 44.9(2) ?
    Ni1 N3 C35 C36 . . . . -131.33(14) ?
    C34 N3 C35 C46 . . . . 160.76(17) ?
    Ni1 N3 C35 C46 . . . . -15.45(19) ?
    C34 N3 C35 C41 . . . . -78.6(2) ?
    Ni1 N3 C35 C41 . . . . 105.21(15) ?
    C40 N8 C36 C37 . . . . 0.0(3) ?
    C40 N8 C36 C35 . . . . 174.74(19) ?
    N3 C35 C36 N8 . . . . 47.8(2) ?
    C46 C35 C36 N8 . . . . -69.9(2) ?
    C41 C35 C36 N8 . . . . 167.90(17) ?
    N3 C35 C36 C37 . . . . -137.5(2) ?
    C46 C35 C36 C37 . . . . 104.8(2) ?
    C41 C35 C36 C37 . . . . -17.4(3) ?
    N8 C36 C37 C38 . . . . -0.1(3) ?
    C35 C36 C37 C38 . . . . -174.5(2) ?
    C36 C37 C38 C39 . . . . -0.1(4) ?
    C37 C38 C39 C40 . . . . 0.5(4) ?
    C36 N8 C40 C39 . . . . 0.5(4) ?
    C38 C39 C40 N8 . . . . -0.7(4) ?
    C45 N7 C41 C42 . . . . -1.3(4) ?
    C45 N7 C41 C35 . . . . -179.0(2) ?
    N3 C35 C41 N7 . . . . 63.8(2) ?
    C36 C35 C41 N7 . . . . -60.0(2) ?
    C46 C35 C41 N7 . . . . -178.10(19) ?
    N3 C35 C41 C42 . . . . -113.8(2) ?
    C36 C35 C41 C42 . . . . 122.3(2) ?
    C46 C35 C41 C42 . . . . 4.2(3) ?
    N7 C41 C42 C43 . . . . 2.1(4) ?
    C35 C41 C42 C43 . . . . 179.6(2) ?
    C41 C42 C43 C44 . . . . -0.9(5) ?
    C42 C43 C44 C45 . . . . -0.9(5) ?
    C41 N7 C45 C44 . . . . -0.7(4) ?
    C43 C44 C45 N7 . . . . 1.8(4) ?
    C50 N4 C46 C47 . . . . 0.8(3) ?
    Ni1 N4 C46 C47 . . . . -170.80(16) ?
    C50 N4 C46 C35 . . . . -177.78(17) ?
    Ni1 N4 C46 C35 . . . . 10.6(2) ?
    N3 C35 C46 N4 . . . . 2.4(2) ?
    C36 C35 C46 N4 . . . . 123.30(18) ?
    C41 C35 C46 N4 . . . . -114.48(19) ?
    N3 C35 C46 C47 . . . . -176.19(18) ?
    C36 C35 C46 C47 . . . . -55.3(2) ?
    C41 C35 C46 C47 . . . . 66.9(2) ?
    N4 C46 C47 C48 . . . . 0.4(3) ?
    C35 C46 C47 C48 . . . . 179.0(2) ?
    C46 C47 C48 C49 . . . . -1.3(4) ?
    C47 C48 C49 C50 . . . . 1.0(4) ?
    C46 N4 C50 C49 . . . . -1.2(3) ?
    Ni1 N4 C50 C49 . . . . 169.31(16) ?
    C48 C49 C50 N4 . . . . 0.2(3) ?
