# Supplementary material for: Bis{2-formyl-4-methyl-6-[(tri-2-pyridyl­meth­yl)imino­meth­yl]phenolato}nickel(II)
Source: Acta Crystallogr Sect E Struct Rep Online. 2009 Jan 28;65(Pt 2):m231. doi: 10.1107/S160053680900244X (PMC2968412; doi:10.1107/S160053680900244X)
Supplement: Supplementary file 2 [file e-65-0m231-Isup2.hkl]

#
# h,k,l, Fc-squared, Fo-squared, sigma(Fo-squared) and status flag
#
data_I
_shelx_title ' 070629a in P2(1)/n'
_shelx_refln_list_code          4
_shelx_F_calc_maximum      400.29
_exptl_crystal_F_000      1816.00
_reflns_d_resolution_high  0.8107
 
loop_
 _symmetry_equiv_pos_as_xyz
 'x, y, z'
 '-x+1/2, y+1/2, -z+1/2'
 '-x, -y, -z'
 'x-1/2, -y-1/2, z-1/2'
 
_cell_length_a    11.9592
_cell_length_b    17.6301
_cell_length_c    19.6633
_cell_angle_alpha  90.000
_cell_angle_beta   98.202
_cell_angle_gamma  90.000
 
_shelx_F_squared_multiplier     1.000
 
loop_
 _refln_index_h
 _refln_index_k
 _refln_index_l
 _refln_F_squared_calc
 _refln_F_squared_meas
 _refln_F_squared_sigma
 _refln_observed_status
   2   0   0      325.26      400.64     19.15 o
   4   0   0       39.41      102.18     27.61 o
   6   0   0     1416.90     1261.08     26.50 o
   8   0   0        5.28       11.39     11.14 o
  10   0   0     5344.31     5450.72    107.05 o
  12   0   0      294.30      332.73     45.24 o
  14   0   0      563.58      736.55     64.61 o
   1   1   0      299.80      282.36      9.78 o
   2   1   0      611.49      664.45     14.40 o
   3   1   0      220.63      206.61     11.07 o
   4   1   0      114.89      136.21      7.96 o
   5   1   0     1212.78     1231.12     19.66 o
   6   1   0      562.96      530.14     11.95 o
   7   1   0      267.67      219.56      9.23 o
   8   1   0     1265.48     1164.96     21.87 o
   9   1   0      526.32      513.12     23.43 o
  10   1   0       74.78      111.30     19.58 o
  11   1   0       14.81       -6.68     19.93 o
  12   1   0      104.52      118.84     26.61 o
  13   1   0      126.80      139.27     28.83 o
  14   1   0       66.91       94.16     29.57 o
   1   2   0     2273.82     2297.01     30.14 o
   2   2   0       34.25        5.95      4.82 o
   3   2   0      214.50      224.96     10.23 o
   4   2   0      283.63      254.48     11.20 o
   5   2   0      556.86      579.78     13.92 o
   6   2   0      820.37     1015.24     17.75 o
   7   2   0       43.71       51.07      6.63 o
   8   2   0      292.53      328.43     14.40 o
   9   2   0     4962.06     5003.05     74.56 o
  10   2   0     3142.58     3057.02     71.86 o
  11   2   0      105.34       88.85     26.90 o
  12   2   0      205.36      156.66     27.02 o
  13   2   0       10.45       31.31     27.76 o
  14   2   0      360.70      406.53     39.65 o
   1   3   0     4040.60     4022.54     44.73 o
   2   3   0   160228.39   158109.11   1275.49 o
   3   3   0    14718.33    15478.07    120.75 o
   4   3   0      220.85      264.47     10.49 o
   5   3   0       29.52       22.16      6.34 o
   6   3   0      141.70      158.27      7.66 o
   7   3   0       67.85       56.05      6.81 o
   8   3   0     2615.13     2469.88     36.60 o
   9   3   0        2.46      -12.41     12.41 o
  10   3   0      140.78      153.71     22.18 o
  11   3   0       20.58       32.99     19.66 o
  12   3   0      350.47      423.86     39.58 o
  13   3   0      591.74      667.10     41.72 o
  14   3   0       73.64       72.49     29.48 o
   0   4   0      846.95     1013.06     28.57 o
   1   4   0     4217.73     4090.97     34.66 o
   2   4   0    16597.17    17479.20    128.15 o
   3   4   0     2254.31     2331.01     27.66 o
   4   4   0     7350.31     7479.61     64.17 o
   5   4   0    10921.97    11031.98     91.66 o
   6   4   0      214.35      179.40      8.20 o
   7   4   0      443.98      504.29     12.88 o
   8   4   0      407.95      460.59     18.92 o
   9   4   0     2372.98     2263.78     40.99 o
  10   4   0      248.45      280.34     25.36 o
  11   4   0       40.52       72.05     22.05 o
  12   4   0        0.65       -7.75     24.45 o
  13   4   0        8.40      -25.07     25.07 o
  14   4   0       83.14       64.26     28.86 o
   1   5   0     6509.12     7284.29     52.34 o
   2   5   0     3207.38     3446.83     29.42 o
   3   5   0    10973.36    10897.25     75.18 o
   4   5   0      459.19      552.02     11.96 o
   5   5   0     5802.04     6471.17     55.34 o
   6   5   0     1019.27     1081.42     18.11 o
   7   5   0      940.69      896.98     18.95 o
   8   5   0        4.98       -7.37     10.11 o
   9   5   0      161.81      170.53     16.28 o
  10   5   0        6.23       -1.32     16.82 o
  11   5   0      551.43      617.34     35.00 o
  12   5   0       24.90       25.78     27.38 o
  13   5   0      765.82      877.14     54.59 o
  14   5   0       42.14       55.93     33.03 o
   0   6   0     7639.76     7824.23     77.94 o
   1   6   0     2313.69     2206.60     21.15 o
   2   6   0     2853.87     2843.88     23.21 o
   3   6   0     3813.32     3784.47     32.05 o
   4   6   0     4223.59     4513.27     41.75 o
   5   6   0    17427.48    16900.93    129.79 o
   6   6   0      452.38      501.74     13.22 o
   7   6   0      892.86      866.66     21.96 o
   8   6   0       29.89       46.95     11.90 o
   9   6   0      515.23      542.42     22.71 o
  10   6   0       47.92       62.09     20.00 o
  11   6   0       31.45       60.27     22.61 o
  12   6   0      171.62      197.95     32.58 o
  13   6   0      217.61      151.60     42.60 o
  14   6   0       36.61       12.00     39.81 o
   1   7   0      239.29      168.15      6.23 o
   2   7   0      406.09      373.68      8.29 o
   3   7   0     2727.43     2562.08     25.15 o
   4   7   0     6147.47     6805.47     52.75 o
   5   7   0       19.82       22.93      6.04 o
   6   7   0        5.53       14.76      7.22 o
   7   7   0     2316.53     2357.18     36.50 o
   8   7   0        8.26       12.75     11.23 o
   9   7   0      336.00      285.01     18.98 o
  10   7   0       14.01       13.08     15.20 o
  11   7   0      330.33      338.17     39.54 o
  12   7   0      141.62      109.97     54.00 o
  13   7   0      487.74      528.59     56.06 o
   0   8   0     9636.65     9293.16    112.01 o
   1   8   0     3190.77     3171.15     34.53 o
   2   8   0        1.33        4.95      4.07 o
   3   8   0     1140.15     1213.33     15.75 o
   4   8   0       24.30       11.12      5.22 o
   5   8   0     6018.74     5888.86     58.45 o
   6   8   0      440.79      442.27     17.17 o
   7   8   0       97.57      110.26     13.41 o
   8   8   0        4.15        9.57     11.66 o
   9   8   0      134.05      157.14     16.48 o
  10   8   0      934.70      927.28     44.28 o
  11   8   0      223.07      220.53     41.57 o
  12   8   0       79.16       49.94     35.02 o
  13   8   0       43.92      108.54     41.10 o
   1   9   0     1420.88     1388.76     19.10 o
   2   9   0     2483.61     2338.86     24.65 o
   3   9   0     3600.15     3416.85     31.95 o
   4   9   0     2406.37     2481.62     26.87 o
   5   9   0      755.26      773.05     18.68 o
   6   9   0       27.42        4.16      7.97 o
   7   9   0     1625.24     1616.75     39.28 o
   8   9   0       96.23      112.81     16.94 o
   9   9   0      997.95      932.04     37.27 o
  10   9   0       10.00       12.03     16.45 o
  11   9   0      579.39      661.35     77.34 o
  12   9   0      164.89      127.28     39.71 o
  13   9   0      145.36      154.86     42.43 o
   0  10   0     7457.61     7427.15     96.97 o
   1  10   0      829.54      802.45     15.97 o
   2  10   0     3038.08     3063.08     31.77 o
   3  10   0      262.14      321.12      9.94 o
   4  10   0       89.02      130.92      8.79 o
   5  10   0     1704.29     1665.24     30.46 o
   6  10   0      572.60      584.71     18.45 o
   7  10   0       18.18       -3.82     12.98 o
   8  10   0       91.46      133.67     18.91 o
   9  10   0       15.04       30.51     17.17 o
  10  10   0     1431.57     1488.55     42.07 o
  11  10   0       84.07      136.53     49.74 o
  12  10   0        6.87       -5.29     33.02 o
   1  11   0      811.53      768.16     16.83 o
   2  11   0     2358.90     2255.69     25.95 o
   3  11   0        6.17        2.96      6.81 o
   4  11   0      552.51      461.41     16.04 o
   5  11   0      258.88      270.13     14.94 o
   6  11   0     1507.60     1461.32     28.68 o
   7  11   0       84.78       60.77     15.40 o
   8  11   0     2071.03     2098.65     49.13 o
   9  11   0      280.34      259.67     24.75 o
  10  11   0        6.88       20.29     19.91 o
  11  11   0        8.49      -24.46     26.12 o
  12  11   0      250.69      380.05     64.95 o
   0  12   0    12343.94    11934.77    132.21 o
   1  12   0       16.99       10.60      7.87 o
   2  12   0      679.90      669.14     18.59 o
   3  12   0       12.42        6.79      7.58 o
   4  12   0     1931.27     1836.67     31.29 o
   5  12   0      415.56      427.46     18.21 o
   6  12   0      917.68      955.44     27.02 o
   7  12   0        8.90      -12.01     12.01 o
   8  12   0       32.95       12.02     15.42 o
   9  12   0      233.38      250.06     30.41 o
  10  12   0     1081.15     1213.34     80.06 o
  11  12   0        5.74      -26.61     26.61 o
  12  12   0      299.71      328.66     78.95 o
   1  13   0       18.36        2.47      7.80 o
   2  13   0     2412.04     2416.82     36.24 o
   3  13   0       22.51       20.81      8.92 o
   4  13   0      156.98      148.04     12.48 o
   5  13   0      263.49      270.02     16.43 o
   6  13   0      329.15      352.44     18.79 o
   7  13   0      540.82      561.93     27.41 o
   8  13   0     2033.36     2018.93     55.48 o
   9  13   0       17.25       21.87     18.63 o
  10  13   0       18.95       -9.34     17.34 o
  11  13   0      331.29      358.79     37.15 o
   0  14   0      727.06      656.07     28.75 o
   1  14   0       39.95       30.88     10.01 o
   2  14   0      170.40      168.48     14.16 o
   3  14   0       25.80       29.35      9.77 o
   4  14   0     1575.57     1503.22     32.76 o
   5  14   0      214.45      230.11     15.90 o
   6  14   0     1166.36     1178.59     32.76 o
   7  14   0        1.20       -6.25     13.41 o
   8  14   0       31.75       26.54     17.72 o
   9  14   0        5.43       65.47     20.66 o
  10  14   0      623.14      668.08     37.92 o
  11  14   0       11.80       25.93     20.90 o
   1  15   0      335.05      328.39     16.76 o
   2  15   0     1627.56     1641.47     34.50 o
   3  15   0       52.41       42.80     11.66 o
   4  15   0      250.18      261.80     20.16 o
   5  15   0        2.27      -10.38     10.38 o
   6  15   0      171.19      184.99     20.77 o
   7  15   0      699.77      789.37     33.59 o
   8  15   0     1066.80     1086.54     43.79 o
   9  15   0       50.99       90.40     22.25 o
  10  15   0        1.78       30.11     20.52 o
   0  16   0      867.03      915.50     35.98 o
   1  16   0      728.83      696.39     24.12 o
   2  16   0      253.37      286.96     18.03 o
   3  16   0      121.22      102.84     14.19 o
   4  16   0      465.98      472.62     31.99 o
   5  16   0      947.45      939.29     33.79 o
   6  16   0       26.54       27.79     17.99 o
   7  16   0      351.25      367.35     26.24 o
   8  16   0        4.60       -8.16     17.57 o
   9  16   0      260.69      310.25     30.35 o
   1  17   0      459.51      494.74     22.31 o
   2  17   0      218.80      196.94     17.24 o
   3  17   0      626.88      646.92     33.37 o
   4  17   0       34.18       12.53     12.90 o
   5  17   0      138.05      145.26     18.97 o
   6  17   0       71.25       60.05     19.45 o
   7  17   0      713.48      798.25     72.14 o
   8  17   0      124.47      168.45     33.94 o
   9  17   0       58.16       82.05     23.75 o
   0  18   0     1261.82     1281.28     51.33 o
   1  18   0       13.57        3.28     13.30 o
   2  18   0        6.50      -12.62     12.62 o
   3  18   0      164.65      158.95     17.69 o
   4  18   0       66.57       72.95     17.03 o
   5  18   0     1022.29     1059.82     47.98 o
   6  18   0       89.49       51.21     19.85 o
   7  18   0        8.47       10.10     19.25 o
   8  18   0       37.33       75.49     23.03 o
   1  19   0      235.70      276.95     21.52 o
   2  19   0       10.87        5.49     13.69 o
   3  19   0     1177.17     1132.36     38.99 o
   4  19   0      800.34      791.97     34.31 o
   5  19   0       22.93       28.52     17.79 o
   6  19   0        1.37      -16.58     16.58 o
   7  19   0      452.42      504.52     36.90 o
   0  20   0        1.02       -7.32     22.75 o
   1  20   0      139.11      138.96     19.63 o
   2  20   0       58.99       67.47     16.31 o
   3  20   0      155.17      166.90     20.11 o
   4  20   0      298.53      319.19     25.87 o
   5  20   0      643.74      714.49     47.72 o
   1  21   0       69.72       50.79     17.12 o
   2  21   0       27.01       40.19     16.57 o
   3  21   0      699.35      686.79     34.80 o
 -13   0   1       91.19       47.72     34.77 o
 -11   0   1     2085.91     2274.18     88.24 o
  -9   0   1      125.58       95.93     20.08 o
  -7   0   1        8.52        2.25      8.53 o
  -5   0   1     1160.67     1152.27     23.92 o
  -3   0   1      714.52      821.38     20.21 o
  -1   0   1   106886.08   102505.75   1621.77 o
   3   0   1    15438.69    15843.40    341.41 o
   5   0   1      267.38      274.97     19.73 o
   7   0   1        6.00        8.40      7.84 o
   9   0   1     6388.58     6323.56    114.32 o
  11   0   1     1082.92      962.00     58.11 o
  13   0   1       15.34       12.18     36.14 o
 -14   1   1       30.79      -23.45     25.97 o
 -13   1   1      176.36      207.41     30.84 o
 -12   1   1       19.17       10.12     22.02 o
 -11   1   1     1767.16     1820.43     70.63 o
 -10   1   1        7.85       -5.45     17.40 o
  -9   1   1     2849.64     2984.04     47.23 o
  -8   1   1        8.72       -0.07      6.83 o
  -7   1   1      220.25      169.34      8.62 o
  -6   1   1      156.52      164.08      8.74 o
  -5   1   1      435.11      323.46      8.60 o
  -4   1   1      357.44      413.47     10.14 o
  -3   1   1      951.51      853.22     15.40 o
  -2   1   1      359.91      278.07      9.66 o
  -1   1   1     1194.46     1178.47     37.51 o
   0   1   1      938.20      953.88     28.17 o
   2   1   1    14677.05    14850.01    160.78 o
   3   1   1     2741.12     2816.45     42.96 o
   4   1   1      117.58      121.63     10.71 o
   5   1   1       73.54       57.59      7.30 o
   6   1   1      204.47      204.28      9.73 o
   7   1   1     1094.93     1061.99     18.96 o
   8   1   1      515.44      483.28     18.24 o
   9   1   1       39.51       43.67     14.03 o
  10   1   1      960.63     1004.37     42.40 o
  11   1   1      373.62      403.27     30.43 o
  12   1   1      446.74      468.89     34.97 o
  13   1   1      152.10      114.99     28.04 o
  14   1   1       62.74       33.92     31.92 o
 -14   2   1      127.37       98.71     46.47 o
 -13   2   1      122.29      104.67     27.37 o
 -12   2   1      169.75      179.41     27.32 o
 -11   2   1     2198.03     2210.30     92.52 o
 -10   2   1      827.28      862.95     36.02 o
  -9   2   1      217.56      224.92     18.17 o
  -8   2   1      796.52      840.68     19.20 o
  -7   2   1      211.16      258.22     10.02 o
  -6   2   1     8035.13     7712.84     64.07 o
  -5   2   1     1399.19     1233.56     17.03 o
  -4   2   1       35.43       26.12      4.82 o
  -3   2   1    14464.11    15442.77    128.54 o
  -2   2   1      629.23      560.68     13.19 o
  -1   2   1    14581.69    16169.60    222.04 o
   0   2   1     9243.56     9537.34    124.75 o
   1   2   1      181.76      175.74      7.19 o
   2   2   1     3721.06     3945.68     41.25 o
   3   2   1    13940.08    14270.05    181.00 o
   4   2   1     3010.40     2678.54     37.08 o
   5   2   1      490.62      614.99     22.47 o
   6   2   1      363.66      427.31     13.25 o
   7   2   1      390.76      337.65     11.72 o
   8   2   1     2151.09     2222.79     49.92 o
   9   2   1     2249.98     2160.23     54.01 o
  10   2   1       44.96       62.41     20.91 o
  11   2   1      616.84      624.73     31.07 o
  12   2   1        1.39      -17.22     21.61 o
  13   2   1      285.95      305.69     33.49 o
  14   2   1        1.24        5.95     34.06 o
 -14   3   1      142.27      207.06     32.68 o
 -13   3   1      130.37      151.35     29.11 o
 -12   3   1       71.67       71.79     26.81 o
 -11   3   1      618.36      662.35     38.37 o
 -10   3   1       42.36       33.97     18.71 o
  -9   3   1      444.28      436.07     30.60 o
  -8   3   1      147.19      143.81     10.44 o
  -7   3   1       32.61       44.46      6.77 o
  -6   3   1     1729.04     1708.97     22.16 o
  -5   3   1     1084.65     1367.89     18.33 o
  -4   3   1       13.63       11.29      4.46 o
  -3   3   1      276.80      393.79     17.16 o
  -2   3   1    65056.03    68000.97    480.99 o
  -1   3   1     4288.17     4538.62     41.85 o
   0   3   1       56.93       57.44      6.04 o
   1   3   1     7793.39     7997.20     76.03 o
   2   3   1      969.15     1198.50     15.17 o
   3   3   1     1628.16     1624.13     20.23 o
   4   3   1     2158.64     2279.08     36.35 o
   5   3   1      347.31      386.66     13.25 o
   6   3   1      107.11       60.43     10.08 o
   7   3   1     2098.68     2214.23     29.23 o
   8   3   1       14.20       29.98      9.25 o
   9   3   1        1.34       15.60     17.02 o
  10   3   1      229.04      315.04     27.27 o
  11   3   1      905.94      911.06     43.33 o
  12   3   1      106.18      169.84     30.72 o
  13   3   1      175.05      126.08     28.14 o
  14   3   1      108.56       84.80     30.64 o
 -14   4   1        6.98       30.20     27.08 o
 -13   4   1      140.10      168.77     41.72 o
 -12   4   1     1182.08     1251.33     57.67 o
 -11   4   1     1956.33     1988.24     61.01 o
 -10   4   1     1283.23     1244.04     43.44 o
  -9   4   1     2261.87     2285.54     41.77 o
  -8   4   1     1341.07     1334.11     27.00 o
  -7   4   1     2244.09     2300.17     28.12 o
  -6   4   1     4871.41     4657.04     43.67 o
  -5   4   1       14.05        5.18      4.59 o
  -4   4   1     1157.43     1194.97     16.18 o
  -3   4   1      219.90      226.52     15.51 o
  -2   4   1    16555.12    17688.64    137.15 o
  -1   4   1     5235.51     5731.82     43.82 o
   0   4   1      163.59      110.37      6.27 o
   1   4   1     1533.32     1661.83     20.34 o
   2   4   1        6.75        6.40      3.78 o
   3   4   1    28412.61    29399.78    221.71 o
   4   4   1    12050.77    11558.51    110.14 o
   5   4   1     1878.38     2207.91     29.84 o
   6   4   1       14.72        0.17      6.72 o
   7   4   1      688.96      698.58     18.58 o
   8   4   1     4325.92     4141.47     51.37 o
   9   4   1      190.43      191.54     22.44 o
  10   4   1      726.97      685.05     34.40 o
  11   4   1      190.87      164.32     24.47 o
  12   4   1      140.47      126.15     57.92 o
  13   4   1       59.25       35.55     30.62 o
  14   4   1      939.52     1118.62     52.78 o
 -14   5   1      450.46      525.50     60.57 o
 -13   5   1       71.58      116.05     33.28 o
 -12   5   1      584.47      620.25     43.00 o
 -11   5   1       58.89       77.10     27.32 o
 -10   5   1       19.38       19.22     14.63 o
  -9   5   1      409.60      393.54     21.16 o
  -8   5   1      262.87      268.14     16.26 o
  -7   5   1      440.60      482.23     12.85 o
  -6   5   1        6.40       18.06      5.12 o
  -5   5   1       37.44       66.85      8.76 o
  -4   5   1    27459.95    27608.38    196.10 o
  -3   5   1    15401.31    16747.80    116.69 o
  -2   5   1    21468.72    21568.00    147.38 o
  -1   5   1       84.00       96.52      4.90 o
   0   5   1      220.73      154.66      5.88 o
   1   5   1     1833.76     1760.26     17.37 o
   2   5   1       14.50       24.35      3.78 o
   3   5   1     1902.57     2067.28     22.52 o
   4   5   1     1297.58     1476.77     20.82 o
   5   5   1      117.74       95.77      9.16 o
   6   5   1     3861.64     3715.32     40.78 o
   7   5   1        1.08        2.84      8.82 o
   8   5   1     1965.56     1957.22     49.06 o
   9   5   1     1327.18     1342.42     36.95 o
  10   5   1     1260.28     1292.34     45.20 o
  11   5   1      414.18      436.40     31.27 o
  12   5   1      435.97      458.07     57.17 o
  13   5   1      117.82       59.17     31.68 o
  14   5   1       13.25       17.83     31.15 o
 -14   6   1       41.80       49.67     40.80 o
 -13   6   1       74.97       48.94     42.66 o
 -12   6   1      472.93      592.98     43.95 o
 -11   6   1       87.25       56.41     23.28 o
 -10   6   1     1361.40     1457.34     39.96 o
  -9   6   1        5.12        4.99     11.99 o
  -8   6   1     1024.95      993.55     27.32 o
  -7   6   1       46.19       48.10     10.02 o
  -6   6   1      444.20      403.79     10.58 o
  -5   6   1     3760.98     4046.86     50.22 o
  -4   6   1     1681.00     1717.43     25.42 o
  -3   6   1    17434.28    18575.28    142.11 o
  -2   6   1       10.88       28.78      4.41 o
  -1   6   1      718.13      716.42     11.78 o
   0   6   1      346.12      263.09      7.83 o
   1   6   1      159.25      171.93      5.76 o
   2   6   1     2629.88     2715.55     23.67 o
   3   6   1     6799.01     7106.44     50.63 o
   4   6   1     8173.62     7456.72     58.90 o
   5   6   1     2118.41     2141.09     28.23 o
   6   6   1      355.59      374.29     15.10 o
   7   6   1      370.43      399.63     17.56 o
   8   6   1      450.33      439.15     19.49 o
   9   6   1      498.12      512.95     22.01 o
  10   6   1      372.05      302.76     27.31 o
  11   6   1      274.23      248.24     32.29 o
  12   6   1      323.71      338.76     37.45 o
  13   6   1       19.71       26.49     28.98 o
 -13   7   1        1.55       64.92     38.47 o
 -12   7   1      544.12      609.43     54.91 o
 -11   7   1      334.68      356.45     45.09 o
 -10   7   1     1359.58     1348.84     35.41 o
  -9   7   1       45.71       31.13     13.20 o
  -8   7   1      471.08      503.74     20.87 o
  -7   7   1        3.25       -7.14      7.58 o
  -6   7   1      109.45       88.93      9.09 o
  -5   7   1     1241.71     1315.40     18.80 o
  -4   7   1    12323.37    12834.49     97.66 o
  -3   7   1       10.33        5.21      4.47 o
  -2   7   1     8721.93     9267.96     70.53 o
  -1   7   1     1779.64     1897.70     21.36 o
   0   7   1      178.83      152.26      6.41 o
   1   7   1      488.98      504.71     10.38 o
   2   7   1     3316.43     3091.66     26.87 o
   3   7   1     5174.68     5471.38     41.78 o
   4   7   1     4905.23     5103.60     43.91 o
   5   7   1       12.54       12.37      5.97 o
   6   7   1    11467.60    11143.27     96.26 o
   7   7   1      292.15      314.42     24.02 o
   8   7   1      757.63      823.30     29.89 o
   9   7   1        1.59       22.47     12.74 o
  10   7   1     1013.66     1013.22     41.16 o
  11   7   1       52.97       46.79     24.45 o
  12   7   1      638.15      679.72     57.28 o
  13   7   1      192.49      170.98     42.47 o
 -13   8   1        6.58       23.17     34.38 o
 -12   8   1      200.03      199.94     43.81 o
 -11   8   1      716.99      760.91     65.27 o
 -10   8   1      187.05      186.38     21.39 o
  -9   8   1      151.38      155.22     18.31 o
  -8   8   1      184.10      156.93     18.76 o
  -7   8   1       17.42       20.00     10.07 o
  -6   8   1     6073.46     5993.94     68.59 o
  -5   8   1      295.61      299.83     11.35 o
  -4   8   1      968.89      955.26     15.46 o
  -3   8   1     5928.09     6399.43     50.32 o
  -2   8   1    10370.00    10415.73     71.07 o
  -1   8   1     1039.05     1185.37     15.71 o
   0   8   1      468.73      419.33     14.73 o
   1   8   1       99.88      100.45      7.04 o
   2   8   1     6152.48     6747.83     52.13 o
   3   8   1     2358.43     2424.66     24.11 o
   4   8   1     5286.59     5122.78     43.46 o
   5   8   1       24.63       46.13      6.55 o
   6   8   1     3211.16     3232.70     40.24 o
   7   8   1     1481.81     1458.37     39.50 o
   8   8   1     1429.49     1457.94     33.99 o
   9   8   1       51.66       44.39     14.31 o
  10   8   1      545.60      592.42     39.06 o
  11   8   1       24.21       32.18     31.01 o
  12   8   1      369.31      451.74    132.15 o
  13   8   1       19.65       26.94     44.35 o
 -13   9   1      302.27      336.42     65.03 o
 -12   9   1        1.57       -7.98     30.58 o
 -11   9   1       10.44       55.56     30.31 o
 -10   9   1      644.68      576.02     31.90 o
  -9   9   1      324.18      424.30     24.61 o
  -8   9   1      670.43      710.72     28.57 o
  -7   9   1     1096.85     1086.92     32.48 o
  -6   9   1      538.96      547.67     18.60 o
  -5   9   1     2228.26     2127.58     29.09 o
  -4   9   1      457.86      594.11     18.00 o
  -3   9   1      821.68      733.71     13.04 o
  -2   9   1     3196.71     3297.42     29.20 o
  -1   9   1      670.23      694.05     14.15 o
   0   9   1        8.62        1.91      4.45 o
   1   9   1     1094.04      916.25     15.77 o
   2   9   1     1564.33     1541.36     20.50 o
   3   9   1     5743.40     5814.59     48.01 o
   4   9   1     1481.75     1487.65     20.21 o
   5   9   1      217.21      249.60     11.20 o
   6   9   1     4918.88     4854.76     62.17 o
   7   9   1      261.22      238.14     22.00 o
   8   9   1     1189.32     1151.89     31.65 o
   9   9   1       35.80       16.29     14.61 o
  10   9   1       96.30       67.47     32.70 o
  11   9   1      118.15       86.69     33.95 o
  12   9   1      293.44      352.32     49.18 o
  13   9   1      225.09      258.00     49.42 o
 -13  10   1        0.44        4.70     34.69 o
 -12  10   1      129.53      172.89     42.10 o
 -11  10   1      449.30      479.04     37.73 o
 -10  10   1      226.28      247.33     25.20 o
  -9  10   1       30.50       16.41     15.62 o
  -8  10   1      413.84      382.63     23.07 o
  -7  10   1      878.10      908.41     34.63 o
  -6  10   1      783.91      780.57     20.98 o
  -5  10   1      721.19      721.47     19.52 o
  -4  10   1       37.95       37.92      7.87 o
  -3  10   1      301.19      330.51     11.05 o
  -2  10   1     1646.55     1803.14     23.71 o
  -1  10   1     4136.22     3967.47     39.76 o
   0  10   1      937.19      953.19     16.56 o
   1  10   1     1259.16     1284.75     18.23 o
   2  10   1      277.03      323.89     11.14 o
   3  10   1       55.28       28.39      6.06 o
   4  10   1     5176.98     4917.79     46.76 o
   5  10   1     1366.07     1491.05     24.73 o
   6  10   1     3788.76     3733.68     55.14 o
   7  10   1      349.78      403.38     34.37 o
   8  10   1     1934.32     1950.82     45.48 o
   9  10   1     1331.35     1281.49     49.12 o
  10  10   1        1.49        0.71     30.79 o
  11  10   1       96.35       81.91     34.39 o
  12  10   1       24.21       20.69     35.06 o
 -12  11   1       10.96       -1.03     33.77 o
 -11  11   1       65.33       79.38     26.53 o
 -10  11   1        7.24      -20.27     20.27 o
  -9  11   1     1162.86     1204.97     43.96 o
  -8  11   1      349.35      362.01     24.19 o
  -7  11   1      365.98      373.57     21.85 o
  -6  11   1     1099.96     1096.65     23.75 o
  -5  11   1      484.36      510.01     18.62 o
  -4  11   1      326.55      328.91     15.25 o
  -3  11   1     1782.94     1792.99     27.16 o
  -2  11   1       17.11        5.49      8.35 o
  -1  11   1      639.57      733.86     15.46 o
   0  11   1     2226.26     2265.12     29.01 o
   1  11   1     6212.79     6273.25     52.19 o
   2  11   1      278.41      301.16     10.42 o
   3  11   1      437.72      423.07     12.64 o
   4  11   1      158.75      167.95     11.00 o
   5  11   1     1983.00     1969.61     31.90 o
   6  11   1      958.69      932.38     27.82 o
   7  11   1      166.81      196.93     19.32 o
   8  11   1      418.67      361.63     25.52 o
   9  11   1        6.52       22.59     16.96 o
  10  11   1      402.10      403.16     28.99 o
  11  11   1      327.14      280.69     45.41 o
  12  11   1        0.53      -28.97     28.97 o
 -12  12   1       13.61       13.93     36.15 o
 -11  12   1     1034.70     1164.62     45.95 o
 -10  12   1        0.76        6.13     16.32 o
  -9  12   1      132.52      153.95     22.62 o
  -8  12   1        0.60       12.18     16.18 o
  -7  12   1     1341.44     1435.15     36.94 o
  -6  12   1      649.01      658.90     20.96 o
  -5  12   1       65.44       87.10     14.23 o
  -4  12   1       90.92      118.41     12.19 o
  -3  12   1        1.15       -7.33      7.33 o
  -2  12   1     1183.52     1193.80     22.76 o
  -1  12   1     3726.33     3414.04     40.04 o
   0  12   1      189.14      176.71     14.15 o
   1  12   1     1388.00     1310.26     20.09 o
   2  12   1       15.54        8.11      7.34 o
   3  12   1     1866.24     1754.29     34.40 o
   4  12   1      704.83      686.88     21.64 o
   5  12   1      125.39      143.40     12.57 o
   6  12   1        7.26      -12.03     12.44 o
   7  12   1      347.59      314.53     38.86 o
   8  12   1      627.23      559.77     40.10 o
   9  12   1     2606.62     2611.97     63.65 o
  10  12   1      204.52      136.97     23.45 o
  11  12   1      209.70      207.07     43.42 o
  12  12   1        8.44        2.89     34.36 o
 -11  13   1       26.56       27.62     24.12 o
 -10  13   1        0.05       15.60     18.47 o
  -9  13   1     1299.21     1278.68     48.28 o
  -8  13   1       12.25       27.94     16.64 o
  -7  13   1        5.67       -9.15     12.88 o
  -6  13   1        2.44       -8.85      8.85 o
  -5  13   1     1227.30     1186.91     30.17 o
  -4  13   1      103.09      102.11     12.36 o
  -3  13   1      748.41      744.94     25.30 o
  -2  13   1      238.29      227.34     12.51 o
  -1  13   1      177.05      175.32     11.48 o
   0  13   1      121.87      145.23     12.21 o
   1  13   1     4777.63     4456.83     53.05 o
   2  13   1      304.44      366.30     14.53 o
   3  13   1     1393.08     1432.74     27.67 o
   4  13   1       40.49       51.08     10.23 o
   5  13   1      732.68      762.37     24.46 o
   6  13   1      231.17      224.80     30.25 o
   7  13   1      746.35      720.21     30.57 o
   8  13   1       57.54       83.15     19.72 o
   9  13   1        4.74        3.60     16.76 o
  10  13   1      389.57      390.98     42.75 o
  11  13   1       54.24       50.49     59.64 o
 -11  14   1      339.27      343.90     32.32 o
 -10  14   1      189.92      179.64     26.25 o
  -9  14   1       27.62        7.57     19.61 o
  -8  14   1       15.34       12.44     16.65 o
  -7  14   1      839.72      835.13     35.18 o
  -6  14   1      152.49      165.70     18.58 o
  -5  14   1      222.99      218.05     16.01 o
  -4  14   1      320.38      293.97     17.98 o
  -3  14   1      670.06      611.77     20.09 o
  -2  14   1        2.89       -8.12      8.93 o
  -1  14   1     2400.30     2358.63     37.35 o
   0  14   1       16.30        9.58      9.34 o
   1  14   1       52.62       52.62     10.45 o
   2  14   1        2.18       -8.83      8.83 o
   3  14   1     4298.39     4355.00     58.25 o
   4  14   1        1.59       -5.37      9.10 o
   5  14   1       15.16       13.00     10.04 o
   6  14   1       57.89       62.48     17.47 o
   7  14   1      186.01      206.88     24.74 o
   8  14   1      365.56      368.86     37.10 o
   9  14   1     1303.49     1279.27     47.85 o
  10  14   1       33.58       50.14     20.50 o
  11  14   1        9.66       19.13     47.81 o
 -10  15   1      196.19      185.37     27.42 o
  -9  15   1      595.62      620.99     36.99 o
  -8  15   1      652.01      619.35     35.46 o
  -7  15   1       42.74       59.69     16.55 o
  -6  15   1      392.22      364.79     31.50 o
  -5  15   1      613.67      582.19     34.09 o
  -4  15   1     3463.05     3265.93     50.86 o
  -3  15   1       23.12       22.32     11.08 o
  -2  15   1        1.19       -4.63      9.66 o
  -1  15   1      477.35      487.53     19.12 o
   0  15   1      186.34      185.09     14.11 o
   1  15   1      624.49      599.97     20.80 o
   2  15   1       21.73       21.84     10.59 o
   3  15   1        2.25        9.60     10.39 o
   4  15   1       62.42       57.28     12.11 o
   5  15   1      330.96      326.20     30.59 o
   6  15   1      181.75      274.29     34.80 o
   7  15   1      699.47      802.72     33.84 o
   8  15   1       76.10       88.16     21.38 o
   9  15   1       22.67       26.27     19.12 o
  10  15   1       15.46       31.63     21.18 o
  -9  16   1       26.21       18.10     19.94 o
  -8  16   1       85.74       50.42     19.85 o
  -7  16   1      352.29      363.90     26.35 o
  -6  16   1      666.37      726.59     28.92 o
  -5  16   1       47.71       25.38     14.08 o
  -4  16   1       38.21       28.09     14.05 o
  -3  16   1      163.72      139.74     14.75 o
  -2  16   1        5.28      -10.23     10.23 o
  -1  16   1      357.13      353.94     20.64 o
   0  16   1     2121.49     2125.70     37.60 o
   1  16   1       17.87        8.67     10.84 o
   2  16   1     1589.31     1633.44     35.28 o
   3  16   1     1873.40     1931.65     38.78 o
   4  16   1      325.66      347.60     20.82 o
   5  16   1      211.98      215.17     20.58 o
   6  16   1      501.82      462.50     36.84 o
   7  16   1       77.49       36.03     18.62 o
   8  16   1      142.40      144.65     23.72 o
   9  16   1      115.01       94.64     23.82 o
  -9  17   1      328.60      326.33     32.27 o
  -8  17   1      462.94      478.70     30.85 o
  -7  17   1        3.37       11.21     17.87 o
  -6  17   1      140.89      105.91     19.03 o
  -5  17   1        5.83       -9.58     12.96 o
  -4  17   1     2996.66     3013.08     60.65 o
  -3  17   1      710.77      674.65     27.24 o
  -2  17   1       88.75       69.06     13.75 o
  -1  17   1      782.56      782.78     26.52 o
   0  17   1      465.71      447.39     21.37 o
   1  17   1      555.52      567.66     23.52 o
   2  17   1        6.37       -4.78     11.30 o
   3  17   1       11.03        4.88     11.42 o
   4  17   1        2.28      -10.63     11.57 o
   5  17   1      280.55      304.55     26.61 o
   6  17   1      364.23      419.65     36.83 o
   7  17   1       94.41       82.58     22.02 o
   8  17   1       45.37       74.94     26.20 o
   9  17   1       37.38       -7.83     27.14 o
  -8  18   1       31.95       33.51     21.61 o
  -7  18   1        8.32       32.31     19.52 o
  -6  18   1     1413.40     1458.08     51.44 o
  -5  18   1       16.96        1.74     13.63 o
  -4  18   1      480.11      508.87     28.35 o
  -3  18   1       56.90       96.24     17.80 o
  -2  18   1       22.04       41.70     13.93 o
  -1  18   1       49.02       27.01     12.88 o
   0  18   1       13.93       10.72     13.00 o
   1  18   1       44.16       24.79     13.40 o
   2  18   1        5.97        2.62     12.34 o
   3  18   1      488.57      474.55     24.61 o
   4  18   1     1243.42     1243.30     36.21 o
   5  18   1       15.63      -18.40     18.40 o
   6  18   1      110.37      100.50     25.64 o
   7  18   1        0.68        4.16     19.21 o
   8  18   1       55.69       72.98     27.25 o
  -7  19   1        0.34      -18.22     18.22 o
  -6  19   1        0.63        6.10     18.10 o
  -5  19   1      256.54      250.30     24.85 o
  -4  19   1     1175.44     1224.09     53.05 o
  -3  19   1        8.56        8.62     18.52 o
  -2  19   1        6.31        4.04     13.25 o
  -1  19   1      150.02      137.36     18.04 o
   0  19   1     1094.22     1093.82     34.56 o
   1  19   1       14.75       -9.34     13.02 o
   2  19   1      345.21      371.28     26.76 o
   3  19   1      122.51      122.67     17.65 o
   4  19   1      106.52       92.95     16.89 o
   5  19   1       65.74       94.04     25.45 o
   6  19   1      744.02      808.85     78.12 o
  -5  20   1      176.93      224.37     30.45 o
  -4  20   1      256.79      245.50     28.21 o
  -3  20   1        2.72      -13.59     13.59 o
  -2  20   1      404.77      448.21     25.97 o
  -1  20   1       82.29       95.91     16.75 o
   0  20   1       43.74       22.80     14.53 o
   1  20   1      146.78      135.32     18.81 o
   2  20   1       27.48       -2.31     19.46 o
   3  20   1        1.30       -4.10     13.71 o
   4  20   1      536.67      563.67     35.84 o
   5  20   1       40.54       41.61     23.53 o
  -3  21   1      215.34      269.21     26.11 o
  -2  21   1      183.41      192.82     30.42 o
  -1  21   1       47.43       24.44     15.84 o
   0  21   1       60.86       80.56     17.22 o
   1  21   1       60.80       65.21     17.06 o
   2  21   1      490.40      485.55     29.42 o
   3  21   1       51.23       76.00     17.40 o
 -14   0   2        2.22       48.95     39.81 o
 -12   0   2       98.19      100.05     36.94 o
 -10   0   2     3572.32     3542.54    192.92 o
  -8   0   2     9288.43     8852.43    149.05 o
  -6   0   2      321.43      251.42     19.63 o
  -4   0   2     1679.21     1708.16     25.83 o
  -2   0   2     1926.84     2002.87     38.92 o
   0   0   2     6096.74     6047.99    197.75 o
   2   0   2    22255.18    22810.81    474.21 o
   4   0   2     7605.14     7357.11    182.05 o
   6   0   2      446.01      550.83     68.97 o
   8   0   2     7005.10     6956.98    118.92 o
  10   0   2      675.26      621.12     74.12 o
  12   0   2      187.45      150.90     45.96 o
  14   0   2        6.59       33.37     39.04 o
 -14   1   2      316.01      352.86     39.34 o
 -13   1   2       60.55       30.63     25.43 o
 -12   1   2      246.41      266.68     40.60 o
 -11   1   2      587.18      595.15     51.72 o
 -10   1   2     2068.16     1997.93     52.42 o
  -9   1   2       26.51       13.86      9.19 o
  -8   1   2     1657.99     1610.73     27.61 o
  -7   1   2       28.73       21.20      6.55 o
  -6   1   2      125.95      176.32     13.88 o
  -5   1   2      566.99      608.03     10.94 o
  -4   1   2     4599.78     4137.90     33.03 o
  -3   1   2    10512.35    11359.93     90.31 o
  -2   1   2      255.41      300.67      7.64 o
  -1   1   2    19560.21    19616.04    232.08 o
   0   1   2    31439.03    32438.48    500.35 o
   1   1   2      231.53      358.15     21.09 o
   2   1   2    45754.34    46925.50    556.99 o
   3   1   2     1251.36     1403.08     42.25 o
   4   1   2        5.87        2.99      7.85 o
   5   1   2        2.14       -1.14      8.12 o
   6   1   2      773.57      657.55     15.60 o
   7   1   2       19.64       23.62      8.22 o
   8   1   2       20.76       10.70     11.50 o
   9   1   2     1053.13     1129.72     32.48 o
  10   1   2     6699.91     6794.26     98.33 o
  11   1   2        4.63      -18.17     18.94 o
  12   1   2     1890.07     1979.63     64.91 o
  13   1   2        0.45      -22.81     25.51 o
  14   1   2      462.08      437.77     40.10 o
 -14   2   2       34.76        3.90     28.76 o
 -13   2   2      232.64      276.88     47.37 o
 -12   2   2      236.85      246.68     29.59 o
 -11   2   2       23.46        3.89     23.21 o
 -10   2   2      362.78      309.08     25.73 o
  -9   2   2      201.70      180.08     16.48 o
  -8   2   2     1846.09     1741.45     25.36 o
  -7   2   2     2319.50     2280.69     28.03 o
  -6   2   2      240.05      204.68      9.79 o
  -5   2   2      114.51       99.08      7.07 o
  -4   2   2       70.70       63.36      4.97 o
  -3   2   2    15549.75    16806.20    122.79 o
  -2   2   2      585.71      740.74     16.03 o
  -1   2   2    41288.02    43164.02    748.25 o
   0   2   2      111.30       88.43      8.59 o
   1   2   2     1096.90     1229.75     24.27 o
   2   2   2     1879.59     2098.67     28.68 o
   3   2   2       84.16      117.37     12.69 o
   4   2   2       81.27      175.34     12.36 o
   5   2   2      826.16      781.29     17.25 o
   6   2   2     1264.83     1242.02     23.52 o
   7   2   2      515.33      579.20     20.46 o
   8   2   2     2413.52     2346.12     45.59 o
   9   2   2      793.24      790.50     30.26 o
  10   2   2     4111.85     4100.66     79.87 o
  11   2   2      334.04      367.18     26.33 o
  12   2   2     1021.02     1054.01     46.55 o
  13   2   2       89.67      105.73     29.09 o
  14   2   2       17.51       -5.84     28.53 o
 -14   3   2       52.24       46.22     32.02 o
 -13   3   2        0.92      -21.81     21.81 o
 -12   3   2     1756.96     1743.50     64.50 o
 -11   3   2       20.94       25.91     19.35 o
 -10   3   2     1556.63     1504.13     49.57 o
  -9   3   2       31.99       26.86     12.14 o
  -8   3   2       86.05       73.55      8.58 o
  -7   3   2      277.74      272.37     14.29 o
  -6   3   2      259.00      391.08     11.02 o
  -5   3   2    16105.41    16370.81    121.49 o
  -4   3   2     3960.93     3933.05     35.38 o
  -3   3   2       42.30       61.56      5.48 o
  -2   3   2        0.01       -5.18      5.18 o
  -1   3   2    23211.79    24143.94    213.46 o
   0   3   2      764.45      755.49     17.33 o
   1   3   2      843.85      824.66     25.81 o
   2   3   2    17758.44    18160.76    140.20 o
   3   3   2    17787.72    18158.09    162.87 o
   4   3   2      419.42      444.72     14.73 o
   5   3   2      825.62      778.74     18.13 o
   6   3   2     9208.78     9226.24     93.64 o
   7   3   2     3396.81     3320.43     45.59 o
   8   3   2      127.39      160.63     13.67 o
   9   3   2     1893.89     1856.85     50.39 o
  10   3   2     2181.98     2320.39     59.35 o
  11   3   2        3.46      -19.32     19.61 o
  12   3   2        6.20        0.81     21.96 o
  13   3   2        5.30        4.13     23.83 o
  14   3   2       89.99       56.92     28.99 o
 -14   4   2       23.03        1.87     43.42 o
 -13   4   2     2017.65     1977.44     72.48 o
 -12   4   2      383.28      436.09     56.37 o
 -11   4   2      860.29      929.25     39.75 o
 -10   4   2      238.24      216.69     19.68 o
  -9   4   2     2080.07     2192.82     43.84 o
  -8   4   2     1723.10     1828.86     28.69 o
  -7   4   2      251.21      198.46      9.26 o
  -6   4   2      813.05      804.01     15.18 o
  -5   4   2        2.48       11.41      4.60 o
  -4   4   2       63.66       86.57      6.59 o
  -3   4   2    26006.91    25600.53    193.27 o
  -2   4   2    18562.82    18652.87    122.83 o
  -1   4   2    25724.24    28044.06    189.03 o
   0   4   2     6374.29     6947.98     58.36 o
   1   4   2     1642.52     1819.84     18.48 o
   2   4   2     4314.19     4561.77     35.70 o
   3   4   2     1272.76     1341.22     18.76 o
   4   4   2     1143.93     1212.91     20.10 o
   5   4   2      414.62      502.48     19.52 o
   6   4   2     1327.69     1407.56     27.02 o
   7   4   2      946.99      888.35     23.08 o
   8   4   2      793.94      821.85     21.55 o
   9   4   2      791.85      735.80     33.11 o
  10   4   2      873.82      906.23     43.10 o
  11   4   2      768.22      708.61     37.14 o
  12   4   2     1364.23     1324.05     79.42 o
  13   4   2      295.99      329.13     40.77 o
  14   4   2        5.62      -23.93     23.93 o
 -14   5   2       57.55       86.38     41.08 o
 -13   5   2      766.57      792.27     50.39 o
 -12   5   2      119.25       76.84     27.02 o
 -11   5   2      247.04      152.04     26.09 o
 -10   5   2       64.78       46.24     14.38 o
  -9   5   2      411.21      384.56     19.68 o
  -8   5   2        1.51       21.40     10.11 o
  -7   5   2      561.80      588.15     16.31 o
  -6   5   2        1.91       -4.19      4.41 o
  -5   5   2    12247.72    12846.07    105.52 o
  -4   5   2      912.93     1036.94     27.84 o
  -3   5   2    30498.21    31423.22    253.29 o
  -2   5   2     2007.71     2030.10     20.54 o
  -1   5   2     7680.46     8921.21     62.88 o
   0   5   2     2691.02     2904.87     26.52 o
   1   5   2     1638.66     1620.72     16.12 o
   2   5   2      810.24      843.94     12.12 o
   3   5   2     1430.56     1562.40     18.79 o
   4   5   2        2.22        8.98      5.71 o
   5   5   2    14060.11    14551.49    143.74 o
   6   5   2     1756.02     1845.49     32.10 o
   7   5   2     6305.51     6159.25     72.59 o
   8   5   2     2440.12     2338.33     43.95 o
   9   5   2      719.30      752.10     33.81 o
  10   5   2        2.38      -16.36     16.36 o
  11   5   2      577.01      591.17     34.97 o
  12   5   2      111.45       66.90     26.49 o
  13   5   2        5.33       39.98     29.25 o
 -14   6   2       55.12       -5.08     44.35 o
 -13   6   2      369.91      363.30     51.64 o
 -12   6   2      107.39       95.36     38.07 o
 -11   6   2      446.50      448.68     31.31 o
 -10   6   2       35.72       33.07     13.94 o
  -9   6   2        0.82        1.40     12.09 o
  -8   6   2        6.50        3.05     10.00 o
  -7   6   2     2982.72     2735.33     35.65 o
  -6   6   2       23.86       34.55      7.31 o
  -5   6   2     3140.19     3747.02     40.67 o
  -4   6   2     4249.70     5238.51     47.57 o
  -3   6   2    15165.41    14917.33    106.65 o
  -2   6   2      153.32      182.70      8.13 o
  -1   6   2       12.66       13.08      3.88 o
   0   6   2      553.40      536.10     12.13 o
   1   6   2       19.46       17.44      4.35 o
   2   6   2       54.45       21.87      4.23 o
   3   6   2     1403.57     1518.45     16.98 o
   4   6   2     3224.35     3115.09     32.05 o
   5   6   2     3003.85     2460.05     28.07 o
   6   6   2        3.50       -2.71      6.27 o
   7   6   2     4384.48     4314.54     57.70 o
   8   6   2        9.15        2.16     10.74 o
   9   6   2      222.07      257.61     24.83 o
  10   6   2      301.80      294.44     27.21 o
  11   6   2      707.45      736.81     44.19 o
  12   6   2      160.75      139.31     32.91 o
  13   6   2      321.13      387.22     41.05 o
 -13   7   2      482.48      429.42    105.03 o
 -12   7   2        0.08       -5.36     51.83 o
 -11   7   2     1704.36     1728.36     79.67 o
 -10   7   2        5.42        5.63     14.41 o
  -9   7   2      218.67      215.57     17.58 o
  -8   7   2       96.70      115.18     13.14 o
  -7   7   2      341.52      333.28     13.96 o
  -6   7   2       67.47      101.72      9.19 o
  -5   7   2     9649.91     9411.20     78.68 o
  -4   7   2      173.31      231.58      7.52 o
  -3   7   2    15264.26    16367.45    123.76 o
  -2   7   2     1028.65     1080.25     16.40 o
  -1   7   2       37.23       25.21      4.47 o
   0   7   2        5.60       11.90      3.97 o
   1   7   2      643.29      515.61     10.11 o
   2   7   2      479.18      511.07     14.35 o
   3   7   2      401.36      420.93     11.09 o
   4   7   2     2377.96     2674.71     26.94 o
   5   7   2     2492.14     2445.28     28.86 o
   6   7   2      156.61      195.68     15.07 o
   7   7   2     5824.54     5892.23     72.85 o
   8   7   2       86.20       62.24     11.76 o
   9   7   2     2014.08     1988.78     53.50 o
  10   7   2      387.14      428.32     30.62 o
  11   7   2       87.39      113.79     33.69 o
  12   7   2      497.15      575.79     45.24 o
  13   7   2       18.57       -2.67     35.22 o
 -13   8   2      551.50      457.67     55.55 o
 -12   8   2      102.00      100.69     37.22 o
 -11   8   2       77.62       79.95     30.72 o
 -10   8   2       70.95       55.59     16.72 o
  -9   8   2      533.37      469.97     25.33 o
  -8   8   2      639.12      602.21     25.89 o
  -7   8   2     1601.96     1623.31     30.49 o
  -6   8   2     1471.46     1463.22     25.43 o
  -5   8   2     3696.95     3514.39     42.43 o
  -4   8   2      116.57      178.27      7.18 o
  -3   8   2      126.46      134.50      7.52 o
  -2   8   2     1723.56     1898.05     22.76 o
  -1   8   2      554.08      491.03     10.88 o
   0   8   2     7628.19     7361.92     58.41 o
   1   8   2     1419.51     1340.29     17.24 o
   2   8   2     4491.18     4574.69     46.23 o
   3   8   2     5763.78     5961.99     50.92 o
   4   8   2      323.30      376.93     10.38 o
   5   8   2     1972.85     1867.33     26.81 o
   6   8   2     1374.05     1257.25     58.84 o
   7   8   2      984.60     1017.47     28.09 o
   8   8   2     1808.66     1876.99     38.93 o
   9   8   2     1306.60     1401.26     39.25 o
  10   8   2      102.11      128.13     27.05 o
  11   8   2       80.32       61.07     27.27 o
  12   8   2      174.86      184.62     42.57 o
  13   8   2      124.56      101.37     45.39 o
 -13   9   2       15.93       28.40     51.59 o
 -12   9   2       39.86       12.77     33.10 o
 -11   9   2      158.19      200.73     29.66 o
 -10   9   2      153.28      152.75     24.37 o
  -9   9   2     1059.12      984.95     35.32 o
  -8   9   2      259.92      256.19     20.63 o
  -7   9   2        0.54        0.21      9.30 o
  -6   9   2      286.79      380.51     15.52 o
  -5   9   2     1090.30      980.76     23.01 o
  -4   9   2        6.10       10.94      5.42 o
  -3   9   2        6.03        6.21      5.48 o
  -2   9   2        0.56       -4.91      4.91 o
  -1   9   2     3629.15     3825.27     39.44 o
   0   9   2      108.88       84.49      6.29 o
   1   9   2     3510.56     3526.80     32.81 o
   2   9   2     2980.20     2912.06     30.46 o
   3   9   2      193.08      189.65      8.35 o
   4   9   2      988.32      994.24     17.99 o
   5   9   2      910.50      859.53     18.23 o
   6   9   2      233.39      253.94     17.90 o
   7   9   2     1975.29     1982.05     39.17 o
   8   9   2       18.83       11.52     17.72 o
   9   9   2     1601.41     1666.41     41.71 o
  10   9   2      318.17      265.16     39.88 o
  11   9   2       48.18       91.13     36.12 o
  12   9   2      437.36      478.40     53.87 o
  13   9   2        0.50      -33.23     33.23 o
 -13  10   2      185.47      159.48     44.50 o
 -12  10   2      223.19      166.15     41.03 o
 -11  10   2        2.94       -5.38     18.06 o
 -10  10   2        1.77       -7.45     16.59 o
  -9  10   2      580.84      475.91     28.96 o
  -8  10   2     1393.39     1364.04     39.11 o
  -7  10   2     1284.55     1237.53     33.23 o
  -6  10   2      164.38      181.69     12.79 o
  -5  10   2     1572.61     1624.49     28.61 o
  -4  10   2       17.80       16.23      7.90 o
  -3  10   2       62.99       30.80      6.42 o
  -2  10   2      144.29      128.17      8.96 o
  -1  10   2      364.57      419.10     11.11 o
   0  10   2      303.08      318.27     11.43 o
   1  10   2     1744.17     1651.03     21.05 o
   2  10   2     2036.97     2093.56     24.53 o
   3  10   2       15.35        3.49      5.54 o
   4  10   2     1323.05     1255.52     19.55 o
   5  10   2     4086.99     3931.21     46.91 o
   6  10   2      800.88      856.45     26.85 o
   7  10   2     1619.26     1559.00     42.08 o
   8  10   2       83.18      115.66     21.21 o
   9  10   2      364.84      371.64     26.28 o
  10  10   2       32.76       32.81     30.41 o
  11  10   2        0.45       65.45     33.18 o
  12  10   2       93.20       88.52     38.77 o
 -12  11   2       30.17       47.09     33.76 o
 -11  11   2      187.84      189.59     25.82 o
 -10  11   2      986.60     1032.05     88.03 o
  -9  11   2      502.47      489.99     54.67 o
  -8  11   2      811.56      732.25     55.39 o
  -7  11   2      290.39      287.98     19.22 o
  -6  11   2       52.93       27.55     10.73 o
  -5  11   2      126.31      119.69     11.71 o
  -4  11   2     1959.74     1953.60     33.85 o
  -3  11   2        0.72        5.31      7.38 o
  -2  11   2       59.13       57.55      7.96 o
  -1  11   2      284.60      294.73     11.83 o
   0  11   2     9066.86     8570.92     70.37 o
   1  11   2     1809.53     1962.80     25.31 o
   2  11   2     4182.83     3961.39     38.14 o
   3  11   2      133.69      133.07      8.55 o
   4  11   2     1384.52     1419.68     21.58 o
   5  11   2      106.94      114.76     11.64 o
   6  11   2      716.85      710.40     25.20 o
   7  11   2      959.74      940.12     37.63 o
   8  11   2      243.49      214.23     22.67 o
   9  11   2      652.25      682.55     38.26 o
  10  11   2     2190.51     2175.60     90.35 o
  11  11   2        4.66       30.40     32.03 o
  12  11   2      419.72      414.52     54.56 o
 -12  12   2      427.21      448.53     61.81 o
 -11  12   2       11.85       12.93     20.18 o
 -10  12   2       69.82       71.69     20.85 o
  -9  12   2       16.82       25.00     18.26 o
  -8  12   2      326.93      358.46     26.65 o
  -7  12   2        1.46       -7.84     11.46 o
  -6  12   2      464.30      441.29     18.35 o
  -5  12   2       67.05       53.11      9.98 o
  -4  12   2       26.68       25.25      9.74 o
  -3  12   2      136.59      143.84     12.54 o
  -2  12   2      752.20      714.38     18.03 o
  -1  12   2      213.85      225.19     11.60 o
   0  12   2      416.26      411.79     14.24 o
   1  12   2      371.59      388.32     13.75 o
   2  12   2     1041.44     1013.88     18.22 o
   3  12   2       33.10       20.83      8.47 o
   4  12   2     3709.30     3634.43     46.20 o
   5  12   2     1572.66     1558.29     32.22 o
   6  12   2     1619.75     1545.81     41.52 o
   7  12   2      904.99      948.53     43.02 o
   8  12   2      655.59      748.42     58.11 o
   9  12   2        0.10       10.53     21.51 o
  10  12   2      264.90      307.64     86.20 o
  11  12   2        0.03       24.01     31.58 o
 -11  13   2        5.19        8.41     18.37 o
 -10  13   2      959.22     1013.58     42.92 o
  -9  13   2        5.98       26.79     18.21 o
  -8  13   2       85.38       73.46     19.52 o
  -7  13   2       21.11       21.12     14.42 o
  -6  13   2     1041.87     1058.83     26.74 o
  -5  13   2       92.73       73.11     11.82 o
  -4  13   2       83.48       89.94     11.97 o
  -3  13   2      961.90      954.06     25.15 o
  -2  13   2      114.39      123.00     11.24 o
  -1  13   2       26.23       18.09      8.10 o
   0  13   2     8664.59     8311.03     81.32 o
   1  13   2        3.63       -8.33      8.33 o
   2  13   2      620.18      537.81     18.30 o
   3  13   2      356.18      368.07     15.06 o
   4  13   2       35.19       33.84     10.22 o
   5  13   2       37.08       29.88     11.34 o
   6  13   2      819.04      942.28     29.99 o
   7  13   2      255.08      219.57     27.13 o
   8  13   2       10.00       16.87     16.81 o
   9  13   2        5.51      -15.68     15.68 o
  10  13   2      106.14       87.92     22.32 o
  11  13   2        6.23       13.98     35.22 o
 -11  14   2      122.27      161.87     26.40 o
 -10  14   2      213.01      246.93     28.04 o
  -9  14   2      139.24      156.57     24.61 o
  -8  14   2      450.13      504.50     31.90 o
  -7  14   2      476.07      434.35     23.57 o
  -6  14   2     1109.42     1177.40     30.34 o
  -5  14   2       12.21       24.01     10.54 o
  -4  14   2        1.01        0.92      9.77 o
  -3  14   2       77.58       83.65     12.56 o
  -2  14   2     2713.43     2636.73     39.88 o
  -1  14   2       34.23       13.60      8.92 o
   0  14   2     2026.46     2007.98     36.62 o
   1  14   2       77.86       89.87     11.74 o
   2  14   2     1269.08     1244.42     27.41 o
   3  14   2      701.00      665.16     22.36 o
   4  14   2     1729.22     1765.98     34.94 o
   5  14   2      361.85      326.92     18.05 o
   6  14   2        2.60        4.78     15.07 o
   7  14   2      264.97      278.13     25.63 o
   8  14   2     1560.89     1549.26     50.06 o
   9  14   2       67.08       83.19     21.42 o
  10  14   2      235.75      270.75     28.99 o
 -10  15   2      705.99      697.87     39.65 o
  -9  15   2       39.21       30.06     18.94 o
  -8  15   2        1.49      -16.17     16.17 o
  -7  15   2       17.02        5.10     15.34 o
  -6  15   2       31.85       38.64     12.50 o
  -5  15   2     1153.25     1143.57     30.01 o
  -4  15   2       31.55        0.52     10.49 o
  -3  15   2      267.55      308.64     17.66 o
  -2  15   2       53.72       50.13     12.04 o
  -1  15   2       75.59       61.31     12.06 o
   0  15   2      552.42      541.77     20.47 o
   1  15   2       72.12       71.66     11.95 o
   2  15   2      414.38      414.14     20.83 o
   3  15   2      237.53      253.70     21.83 o
   4  15   2     1076.37     1073.45     28.71 o
   5  15   2        2.02       -6.59     14.14 o
   6  15   2      453.22      477.00     30.23 o
   7  15   2      195.76      233.33     25.10 o
   8  15   2       17.82        1.27     17.45 o
   9  15   2      144.96      196.47     26.46 o
  10  15   2      123.25      212.91     28.28 o
  -9  16   2       31.54       37.06     24.86 o
  -8  16   2      372.90      464.55     33.38 o
  -7  16   2     1451.80     1453.52     48.95 o
  -6  16   2       52.81       49.65     19.82 o
  -5  16   2      869.75      825.45     27.13 o
  -4  16   2        2.33        5.63     12.63 o
  -3  16   2      207.97      227.87     20.88 o
  -2  16   2      392.56      339.05     20.87 o
  -1  16   2     3872.12     3639.96     54.86 o
   0  16   2       13.62       13.82     10.43 o
   1  16   2       97.80       96.36     13.37 o
   2  16   2      343.26      330.90     21.12 o
   3  16   2     1764.31     1692.62     38.15 o
   4  16   2     1083.48     1128.96     32.21 o
   5  16   2      137.17      172.60     26.58 o
   6  16   2       20.76       49.91     20.96 o
   7  16   2       24.86      -18.60     18.77 o
   8  16   2        5.76      -18.95     18.95 o
   9  16   2      125.76      181.80     27.10 o
  -9  17   2      231.36      263.47     52.38 o
  -8  17   2        0.39        2.79     17.03 o
  -7  17   2       10.48       -3.92     15.76 o
  -6  17   2       24.73       22.27     15.79 o
  -5  17   2     1419.42     1430.10     38.60 o
  -4  17   2      956.86     1044.89     41.84 o
  -3  17   2       13.76        6.51     13.75 o
  -2  17   2       49.91       37.72     13.04 o
  -1  17   2      211.27      203.62     20.95 o
   0  17   2      503.94      439.06     21.31 o
   1  17   2       82.04      101.36     14.09 o
   2  17   2      921.72      913.77     28.32 o
   3  17   2        5.44        9.61     12.08 o
   4  17   2      109.13       79.94     15.13 o
   5  17   2      662.99      703.87     43.84 o
   6  17   2      344.84      374.71     36.05 o
   7  17   2      227.13      252.98     36.03 o
   8  17   2      230.27      290.25     42.67 o
  -8  18   2       81.18       86.56     23.98 o
  -7  18   2      392.96      388.58     32.98 o
  -6  18   2      216.84      225.70     40.88 o
  -5  18   2      538.21      441.06     29.80 o
  -4  18   2      254.63      294.64     24.68 o
  -3  18   2       70.10       82.46     16.82 o
  -2  18   2        0.34      -12.39     13.76 o
  -1  18   2       21.47       10.86     12.88 o
   0  18   2       11.29       11.24     12.28 o
   1  18   2      218.40      269.56     22.79 o
   2  18   2      180.00      177.38     18.65 o
   3  18   2     1941.09     1953.24     46.85 o
   4  18   2       21.55       21.76     15.40 o
   5  18   2       77.62       95.78     21.61 o
   6  18   2       53.30       32.55     22.14 o
   7  18   2       32.87       25.85     20.04 o
  -7  19   2       11.13        1.51     18.50 o
  -6  19   2        9.62       34.93     19.66 o
  -5  19   2      916.94      928.73     34.44 o
  -4  19   2       41.04       76.75     17.33 o
  -3  19   2      677.51      679.88     32.21 o
  -2  19   2        0.54      -13.40     13.96 o
  -1  19   2     1717.13     1750.82     43.59 o
   0  19   2      578.52      599.68     27.76 o
   1  19   2       74.40       64.24     22.10 o
   2  19   2       61.65       39.00     14.42 o
   3  19   2       41.46       49.42     14.77 o
   4  19   2        4.73        2.78     17.61 o
   5  19   2      446.01      485.90     34.35 o
   6  19   2       36.12       33.16     23.12 o
  -5  20   2      131.65      101.33     19.08 o
  -4  20   2        2.57        0.34     14.94 o
  -3  20   2      266.96      363.39     27.44 o
  -2  20   2      135.03      227.81     26.66 o
  -1  20   2      157.54      181.11     22.51 o
   0  20   2      169.07      210.69     20.88 o
   1  20   2        0.34        6.60     15.60 o
   2  20   2        8.72        2.91     13.48 o
   3  20   2      840.23      832.51     32.56 o
   4  20   2      404.32      419.77     33.56 o
   5  20   2      207.79      195.41     34.52 o
  -3  21   2       83.26       89.01     18.50 o
  -2  21   2       67.17       67.29     18.73 o
  -1  21   2      443.45      412.08     47.26 o
   0  21   2       97.62      117.46     21.53 o
   1  21   2      203.67      190.69     21.17 o
   2  21   2        0.39       17.46     15.21 o
   3  21   2        6.83       28.99     16.02 o
 -13   0   3       51.46       89.65     35.11 o
 -11   0   3        7.90       44.92     29.46 o
  -9   0   3     5778.97     5736.44     77.14 o
  -7   0   3    11435.94    11477.84    137.51 o
  -5   0   3      239.68      255.87     11.12 o
  -3   0   3    26572.64    28807.00    272.78 o
  -1   0   3       27.64       29.90     14.81 o
   3   0   3      968.50     1156.22     50.22 o
   5   0   3     1415.66     1731.75     52.43 o
   7   0   3     4841.92     4869.33     88.90 o
   9   0   3        2.24        6.71     19.29 o
  11   0   3      321.81      327.61     41.77 o
  13   0   3     1585.10     1455.26     78.71 o
 -14   1   3      394.24      382.73     37.31 o
 -13   1   3       28.65       28.65     29.06 o
 -12   1   3       17.69       30.68     21.87 o
 -11   1   3     1652.04     1595.82     52.75 o
 -10   1   3     1131.24     1049.85     44.00 o
  -9   1   3     1088.08     1073.33     23.45 o
  -8   1   3        1.10       -2.63      7.50 o
  -7   1   3     5316.71     5149.72     49.02 o
  -6   1   3     1626.27     1923.27     24.71 o
  -5   1   3     8382.13     8552.84     62.38 o
  -4   1   3      396.83      412.58      8.86 o
  -3   1   3      972.07      985.84     12.54 o
  -2   1   3     1972.52     2071.82     24.75 o
  -1   1   3    34119.04    35308.52    339.11 o
   0   1   3     3728.32     4028.67     93.84 o
   1   1   3     1181.27     1123.55     20.29 o
   2   1   3     1294.34     1275.46     45.39 o
   3   1   3     3758.96     3672.14     59.32 o
   4   1   3     2272.27     2316.28     60.32 o
   5   1   3      200.20      119.86     12.54 o
   6   1   3       99.84      119.06     14.14 o
   7   1   3      126.79      176.57     23.90 o
   8   1   3      295.89      305.55     19.28 o
   9   1   3    10240.83     9811.68    112.37 o
  10   1   3       43.25       41.53     15.15 o
  11   1   3      993.45     1032.70     47.59 o
  12   1   3       13.24       28.00     22.75 o
  13   1   3       14.20       31.60     26.32 o
  14   1   3       13.13       -7.04     26.72 o
 -14   2   3       50.61       80.50     27.68 o
 -13   2   3      413.18      392.09     35.33 o
 -12   2   3      326.43      299.87     35.15 o
 -11   2   3      824.34      906.05     46.62 o
 -10   2   3       66.49       46.20     15.53 o
  -9   2   3     2202.94     2213.53     36.42 o
  -8   2   3      169.58      240.08     11.57 o
  -7   2   3     4228.25     4150.66     42.00 o
  -6   2   3      201.13      238.77      9.58 o
  -5   2   3     4853.31     4930.78     41.52 o
  -4   2   3      423.36      417.93     12.34 o
  -3   2   3    12133.52    13930.48     92.81 o
  -2   2   3       54.78      101.09      5.05 o
  -1   2   3      119.71      135.59     10.26 o
   0   2   3     3008.85     2927.08     51.73 o
   1   2   3     4510.49     5070.69     55.56 o
   2   2   3     2016.93     2299.09     31.79 o
   3   2   3     1449.62     1584.36     34.48 o
   4   2   3     4478.22     4420.59     69.79 o
   5   2   3     2012.12     2111.95     30.05 o
   6   2   3       14.16       -2.34      6.42 o
   7   2   3     2827.83     2760.58     39.41 o
   8   2   3     2676.53     2559.78     48.92 o
   9   2   3       80.16       87.54     16.40 o
  10   2   3       45.50       45.25     29.64 o
  11   2   3       21.40       19.79     17.80 o
  12   2   3        6.79       20.01     23.16 o
  13   2   3     1338.64     1312.43     53.45 o
  14   2   3       91.08      106.67     30.98 o
 -14   3   3       59.31       18.33     25.69 o
 -13   3   3       66.79       23.40     29.14 o
 -12   3   3      102.30      148.03     30.56 o
 -11   3   3     1587.82     1477.91     92.52 o
 -10   3   3     2198.28     2125.75     42.04 o
  -9   3   3     1538.03     1570.98     31.35 o
  -8   3   3        0.54        7.51      8.32 o
  -7   3   3      749.52      724.74     16.04 o
  -6   3   3    11970.07    12979.57    101.00 o
  -5   3   3     5424.26     5507.18     48.25 o
  -4   3   3     1081.53      888.40     13.64 o
  -3   3   3       13.29        2.70      6.21 o
  -2   3   3     3270.47     3518.86     29.96 o
  -1   3   3    57562.58    60357.84    471.66 o
   0   3   3    24312.64    25650.22    277.39 o
   1   3   3    27786.15    28501.52    246.90 o
   2   3   3     2379.19     2485.99     26.62 o
   3   3   3      600.93      703.25     15.17 o
   4   3   3     1231.75     1221.93     19.65 o
   5   3   3     6467.75     6333.37     75.40 o
   6   3   3     4772.93     4764.24     63.26 o
   7   3   3       70.16       39.79     12.31 o
   8   3   3     1196.13     1103.47     37.55 o
   9   3   3     2664.12     2617.20     51.56 o
  10   3   3      474.69      504.60     30.28 o
  11   3   3      169.29      154.73     24.60 o
  12   3   3      209.17      216.04     29.35 o
  13   3   3      949.60     1044.09     49.91 o
  14   3   3       87.26       83.74     30.63 o
 -14   4   3      473.90      519.61     58.80 o
 -13   4   3       78.66      108.05     31.63 o
 -12   4   3      547.89      554.87     42.16 o
 -11   4   3       35.38       40.06     19.36 o
 -10   4   3      177.05      212.79     19.88 o
  -9   4   3     1407.97     1320.14     29.28 o
  -8   4   3      275.06      248.91     13.27 o
  -7   4   3      570.19      550.18     13.97 o
  -6   4   3      861.96      858.92     16.43 o
  -5   4   3     3963.48     4210.29     43.07 o
  -4   4   3    14748.17    15231.31    120.19 o
  -3   4   3     8919.33     9359.66     77.99 o
  -2   4   3    51940.94    54682.69    361.33 o
  -1   4   3      527.64      549.37     10.19 o
   0   4   3        6.17        1.66      2.39 o
   1   4   3     2542.40     2450.51     24.60 o
   2   4   3     1271.23     1418.13     18.79 o
   3   4   3     3269.94     2924.19     34.08 o
   4   4   3     1681.33     1642.39     39.76 o
   5   4   3        6.05       -0.15      6.23 o
   6   4   3     1339.78     1199.67     26.36 o
   7   4   3      304.49      248.68     13.90 o
   8   4   3     1162.00     1125.23     37.86 o
   9   4   3      528.29      582.25     38.80 o
  10   4   3      500.07      454.61     30.20 o
  11   4   3       56.91       67.03     21.33 o
  12   4   3      210.24      254.93     36.01 o
  13   4   3      250.59      298.31     34.51 o
 -14   5   3       45.98      131.94     45.85 o
 -13   5   3       96.12      124.60     78.47 o
 -12   5   3       52.06       48.36     25.98 o
 -11   5   3     1161.77     1143.67     37.91 o
 -10   5   3      910.82      894.37     34.58 o
  -9   5   3     1129.98     1169.09     31.11 o
  -8   5   3       58.68       76.76     10.41 o
  -7   5   3      374.91      388.06     18.94 o
  -6   5   3      809.24      716.02     17.56 o
  -5   5   3      147.74      155.66     12.77 o
  -4   5   3      792.69      704.02     14.11 o
  -3   5   3     9112.13     9345.83     79.20 o
  -2   5   3     2844.94     2953.86     29.17 o
  -1   5   3     6670.00     7135.67     54.91 o
   0   5   3      715.62      604.34     11.44 o
   1   5   3      190.22      175.39      6.09 o
   2   5   3    11009.37    11538.00     88.35 o
   3   5   3        0.75        2.65      4.34 o
   4   5   3    10379.17     9691.34     97.27 o
   5   5   3      794.59      926.21     21.25 o
   6   5   3     4727.88     4527.28     62.93 o
   7   5   3      191.09      175.81     20.76 o
   8   5   3      335.70      350.79     24.71 o
   9   5   3      501.89      434.71     28.38 o
  10   5   3     1844.67     1886.63     54.59 o
  11   5   3      146.67      188.57     48.66 o
  12   5   3       86.63       53.98     27.98 o
  13   5   3      171.51      190.08     36.26 o
 -14   6   3      416.41      484.04     59.66 o
 -13   6   3       30.16       -2.64     33.15 o
 -12   6   3      964.05     1006.13     69.62 o
 -11   6   3        1.05       -9.56     20.51 o
 -10   6   3      470.27      419.20     21.89 o
  -9   6   3       74.70       55.35     13.99 o
  -8   6   3      750.64      777.34     20.38 o
  -7   6   3       83.43       65.07      9.56 o
  -6   6   3       94.15       67.45      8.39 o
  -5   6   3      294.16      336.23     18.50 o
  -4   6   3    29207.83    29793.75    213.47 o
  -3   6   3      327.52      352.18      9.57 o
  -2   6   3     7261.59     7452.01     61.45 o
  -1   6   3      204.17      176.88      8.37 o
   0   6   3      751.39      785.58     14.38 o
   1   6   3     2955.47     2891.63     25.06 o
   2   6   3      205.30      137.15      6.02 o
   3   6   3      987.25      917.49     15.91 o
   4   6   3     1244.50     1213.43     19.75 o
   5   6   3      318.53      340.15     12.54 o
   6   6   3     1173.07     1114.18     33.66 o
   7   6   3       18.91       20.62     10.53 o
   8   6   3     2956.76     3015.42     60.80 o
   9   6   3        1.55        0.03     17.57 o
  10   6   3      774.05      741.86     36.67 o
  11   6   3      893.38      930.78     66.61 o
  12   6   3      401.41      448.52     40.95 o
  13   6   3       48.67       42.40     28.79 o
 -13   7   3       26.48        4.23     34.99 o
 -12   7   3      430.93      388.76     47.92 o
 -11   7   3       98.99      105.84     24.38 o
 -10   7   3      924.23      948.22     33.82 o
  -9   7   3        9.95       11.40     14.01 o
  -8   7   3       18.91       14.65      8.97 o
  -7   7   3      416.59      455.72     15.61 o
  -6   7   3     2143.59     1939.68     29.00 o
  -5   7   3      610.25      634.93     38.30 o
  -4   7   3    17570.85    17250.42    130.47 o
  -3   7   3    10797.21    11566.94     91.68 o
  -2   7   3     6715.39     6637.41     53.87 o
  -1   7   3       40.12       72.72      5.86 o
   0   7   3      208.90      166.53      7.44 o
   1   7   3      909.86     1045.69     14.56 o
   2   7   3      397.83      410.15     10.82 o
   3   7   3     1172.73     1219.67     17.48 o
   4   7   3     2547.39     2338.91     24.93 o
   5   7   3      729.28      767.89     16.27 o
   6   7   3     5063.71     5069.68     63.70 o
   7   7   3      309.56      307.63     19.64 o
   8   7   3        2.83        7.45     10.91 o
   9   7   3      431.53      428.18     28.93 o
  10   7   3      459.05      418.13     35.96 o
  11   7   3        0.69        0.01     23.57 o
  12   7   3       19.64      -23.87     25.69 o
  13   7   3        0.76      -22.40     27.54 o
 -13   8   3      105.80      101.04     39.43 o
 -12   8   3      290.81      294.52     45.30 o
 -11   8   3       16.48      -14.87     16.89 o
 -10   8   3      505.11      416.61     25.00 o
  -9   8   3      227.16      237.75     20.45 o
  -8   8   3       72.38       83.96     14.84 o
  -7   8   3        1.39        1.57      9.41 o
  -6   8   3      440.01      468.09     17.20 o
  -5   8   3      113.97      109.63     12.13 o
  -4   8   3     3403.88     3285.00     35.40 o
  -3   8   3     4823.90     4787.86     42.99 o
  -2   8   3     2557.61     2362.73     27.51 o
  -1   8   3      139.03      167.41      8.00 o
   0   8   3     2376.46     2440.32     25.90 o
   1   8   3     1550.77     1522.35     18.85 o
   2   8   3     4375.59     4177.57     36.75 o
   3   8   3     1902.64     1973.98     22.86 o
   4   8   3      105.17      122.98      7.29 o
   5   8   3     4091.49     4042.88     61.60 o
   6   8   3        6.77       -3.60      9.31 o
   7   8   3     1734.59     1633.15     49.58 o
   8   8   3     4207.10     4297.80     69.75 o
   9   8   3      104.47       98.70     20.84 o
  10   8   3      499.99      490.80     36.96 o
  11   8   3       20.78       31.01     29.54 o
  12   8   3      412.59      539.40     57.00 o
  13   8   3       71.70       21.53     53.52 o
 -13   9   3       44.61       21.84     33.41 o
 -12   9   3      500.50      569.29     54.11 o
 -11   9   3     1148.04     1170.75     44.46 o
 -10   9   3      115.52       98.85     20.62 o
  -9   9   3       80.90      104.51     20.56 o
  -8   9   3       31.33       24.28     12.92 o
  -7   9   3      177.33      147.16     13.23 o
  -6   9   3     2234.36     2108.70     48.53 o
  -5   9   3     1495.55     1430.17     44.73 o
  -4   9   3     4497.63     4503.58     45.79 o
  -3   9   3     1181.11     1346.96     19.66 o
  -2   9   3     7822.83     8026.78     69.26 o
  -1   9   3     3413.74     3186.03     35.09 o
   0   9   3      805.36      744.68     21.62 o
   1   9   3      908.60      844.39     14.67 o
   2   9   3     1244.64     1242.35     18.02 o
   3   9   3      778.62      796.22     14.84 o
   4   9   3     1545.69     1482.12     20.62 o
   5   9   3       24.84       29.75      8.03 o
   6   9   3     2617.16     2693.54     44.33 o
   7   9   3       76.29       69.12     21.30 o
   8   9   3      878.62      941.21     29.00 o
   9   9   3      443.74      458.21     34.69 o
  10   9   3      283.07      267.66     32.42 o
  11   9   3      407.26      500.32     53.52 o
  12   9   3       67.65       -6.75     35.40 o
 -13  10   3      110.65       94.27     39.64 o
 -12  10   3       17.33       39.29     34.25 o
 -11  10   3      146.30      109.35     22.76 o
 -10  10   3       57.43       47.81     23.54 o
  -9  10   3      354.52      312.11     25.77 o
  -8  10   3      254.75      299.49     19.71 o
  -7  10   3     2578.16     2529.80     41.36 o
  -6  10   3     2420.51     2317.50     35.87 o
  -5  10   3      207.01      197.52     14.15 o
  -4  10   3       76.18       96.81      9.97 o
  -3  10   3       11.06        9.51      6.68 o
  -2  10   3     1128.37     1056.82     20.72 o
  -1  10   3     1036.93      967.71     18.62 o
   0  10   3     2470.65     2515.37     28.47 o
   1  10   3      767.66      639.79     15.15 o
   2  10   3      123.58      173.74      8.81 o
   3  10   3     1395.46     1339.98     19.97 o
   4  10   3     1642.03     1686.29     22.97 o
   5  10   3     1067.79      980.13     20.78 o
   6  10   3      758.31      754.64     24.63 o
   7  10   3       40.40       39.23     15.92 o
   8  10   3     2127.73     1998.42     42.21 o
   9  10   3      342.04      318.90     46.59 o
  10  10   3      211.31      143.37     35.33 o
  11  10   3      348.48      376.89     48.54 o
  12  10   3      128.94      194.87     81.37 o
 -12  11   3      216.33      215.48     33.53 o
 -11  11   3      818.39      803.89     39.68 o
 -10  11   3       28.64       65.12     20.42 o
  -9  11   3      367.95      352.73     27.30 o
  -8  11   3      818.44      715.44     29.29 o
  -7  11   3      495.78      541.07     21.05 o
  -6  11   3       16.01        8.92      9.64 o
  -5  11   3        8.66        4.83      8.89 o
  -4  11   3      187.09      170.48     12.18 o
  -3  11   3      256.75      228.46     12.08 o
  -2  11   3      978.12      938.64     20.72 o
  -1  11   3     4683.18     4670.77     48.38 o
   0  11   3      151.26      173.05     10.86 o
   1  11   3     1416.73     1344.45     20.00 o
   2  11   3       75.62       90.46      7.76 o
   3  11   3     3185.69     3133.32     33.42 o
   4  11   3        2.47       -6.29      6.29 o
   5  11   3     3434.56     3375.72     43.99 o
   6  11   3       81.55       72.86     13.73 o
   7  11   3       81.36       79.96     18.49 o
   8  11   3      253.57      248.58     23.40 o
   9  11   3     1700.45     1807.06     51.51 o
  10  11   3       78.04      101.03     36.93 o
  11  11   3      796.51      854.62     64.62 o
  12  11   3       23.85       39.99     34.85 o
 -12  12   3        0.80       27.39     32.56 o
 -11  12   3        7.36       21.38     20.95 o
 -10  12   3       28.91       70.00     21.51 o
  -9  12   3     1655.02     1551.64     57.92 o
  -8  12   3      351.98      328.30     26.42 o
  -7  12   3     3085.25     3124.64     46.10 o
  -6  12   3     1651.29     1681.99     39.49 o
  -5  12   3      140.48      111.36     12.21 o
  -4  12   3       13.43       11.55      8.93 o
  -3  12   3     2239.92     2211.44     37.02 o
  -2  12   3       95.17       78.85     10.03 o
  -1  12   3      553.85      553.70     16.07 o
   0  12   3       56.07       42.89      8.40 o
   1  12   3     7642.62     7472.97     65.53 o
   2  12   3        3.53       -6.02      6.02 o
   3  12   3     3630.53     3502.59     44.03 o
   4  12   3     2007.85     1935.96     31.67 o
   5  12   3      572.57      531.51     22.84 o
   6  12   3       53.01       70.94     13.95 o
   7  12   3       40.72       19.97     18.50 o
   8  12   3      599.23      562.10     36.46 o
   9  12   3        4.40       11.97     16.19 o
  10  12   3      317.08      322.51     46.49 o
  11  12   3      153.57      168.79     54.25 o
 -11  13   3      607.59      645.09     42.44 o
 -10  13   3       23.88       26.50     19.89 o
  -9  13   3     1077.67      964.87     41.70 o
  -8  13   3       30.86       -5.05     16.56 o
  -7  13   3      148.22      122.32     14.62 o
  -6  13   3        0.61      -10.68     10.68 o
  -5  13   3      258.79      252.89     14.55 o
  -4  13   3      283.38      290.64     15.74 o
  -3  13   3        4.52       -7.90      9.05 o
  -2  13   3        8.97        6.17      9.11 o
  -1  13   3     3150.78     3051.28     39.17 o
   0  13   3     1238.94     1214.29     23.86 o
   1  13   3      906.81      820.20     19.51 o
   2  13   3      524.63      521.23     18.22 o
   3  13   3      277.39      254.17     14.44 o
   4  13   3      131.64      141.43     12.50 o
   5  13   3      669.81      701.10     32.24 o
   6  13   3        1.41       -4.16     11.84 o
   7  13   3       15.44       14.46     16.71 o
   8  13   3      228.14      249.92     32.60 o
   9  13   3       47.82       70.21     19.96 o
  10  13   3      168.59      181.70     41.04 o
  11  13   3      387.70      565.19     62.94 o
 -11  14   3       89.91       76.12     23.13 o
 -10  14   3      195.29      168.89     25.57 o
  -9  14   3      806.43      808.43     34.64 o
  -8  14   3      822.29      771.09     32.99 o
  -7  14   3     1070.16      987.45     32.09 o
  -6  14   3        0.45      -10.03     10.03 o
  -5  14   3     1694.55     1660.66     33.25 o
  -4  14   3       88.04      112.29     12.77 o
  -3  14   3      129.66       95.77     13.07 o
  -2  14   3      310.30      311.54     17.21 o
  -1  14   3     2124.33     2085.87     32.50 o
   0  14   3        8.92       -7.24      8.11 o
   1  14   3     2705.92     2554.23     42.11 o
   2  14   3      300.83      321.52     16.22 o
   3  14   3     3147.29     3121.48     47.52 o
   4  14   3      222.88      206.10     14.94 o
   5  14   3      477.18      475.79     23.10 o
   6  14   3      538.66      573.11     27.48 o
   7  14   3      986.90     1035.64     45.24 o
   8  14   3      106.93       77.95     20.29 o
   9  14   3       27.60       29.39     19.44 o
  10  14   3       35.24       82.97     34.85 o
 -10  15   3       16.22        1.08     20.52 o
  -9  15   3       67.24       77.69     21.77 o
  -8  15   3      136.47      101.74     21.57 o
  -7  15   3       55.47       44.73     18.24 o
  -6  15   3     1238.82     1237.65     32.02 o
  -5  15   3      597.12      630.95     26.78 o
  -4  15   3       91.39       99.81     12.83 o
  -3  15   3     1138.23     1113.16     28.88 o
  -2  15   3      162.32      165.53     14.76 o
  -1  15   3     1873.58     1833.32     36.61 o
   0  15   3     1082.83     1088.01     28.63 o
   1  15   3       99.53      110.80     16.49 o
   2  15   3       26.28       10.21     11.52 o
   3  15   3      891.22      918.10     26.71 o
   4  15   3      162.53      206.95     15.76 o
   5  15   3      776.69      736.04     34.59 o
   6  15   3       38.11       75.06     18.48 o
   7  15   3       42.11       26.63     18.45 o
   8  15   3      133.88      161.03     23.97 o
   9  15   3        7.19       16.55     19.49 o
  10  15   3        6.58      -24.45     52.31 o
  -9  16   3       20.98       33.18     20.45 o
  -8  16   3      777.26      795.53     40.00 o
  -7  16   3       92.06       90.77     17.24 o
  -6  16   3      256.68      236.95     18.72 o
  -5  16   3        4.92       20.20     12.08 o
  -4  16   3      369.56      381.83     20.36 o
  -3  16   3      496.16      469.21     23.89 o
  -2  16   3     3581.68     3540.61     65.66 o
  -1  16   3      237.75      255.36     22.67 o
   0  16   3       85.83       80.15     13.58 o
   1  16   3      133.86      124.33     13.97 o
   2  16   3     2822.30     2871.49     47.57 o
   3  16   3      536.25      535.31     29.86 o
   4  16   3      176.16      161.80     18.72 o
   5  16   3        3.60      -13.91     13.91 o
   6  16   3       44.28       34.06     17.53 o
   7  16   3       54.97       72.03     24.63 o
   8  16   3      254.95      267.56     33.58 o
   9  16   3      239.92      274.39     34.33 o
  -9  17   3        2.83       -6.85     18.34 o
  -8  17   3        2.43      -15.80     15.80 o
  -7  17   3      694.17      705.63     34.23 o
  -6  17   3     1193.22     1179.22     38.54 o
  -5  17   3      119.38      137.32     17.75 o
  -4  17   3      277.15      326.44     24.67 o
  -3  17   3       25.38       -0.69     12.81 o
  -2  17   3      174.81      194.50     20.00 o
  -1  17   3      132.30      132.80     16.62 o
   0  17   3       22.41        3.86     13.35 o
   1  17   3      740.02      678.58     24.84 o
   2  17   3       30.10       37.86     12.53 o
   3  17   3      197.20      206.04     18.20 o
   4  17   3      733.74      766.44     32.06 o
   5  17   3      233.41      271.24     35.71 o
   6  17   3      294.38      279.19     27.59 o
   7  17   3       12.95       43.65     22.56 o
   8  17   3      172.79      168.47     31.01 o
  -8  18   3      348.11      328.59     32.23 o
  -7  18   3       53.89       -1.10     32.71 o
  -6  18   3        4.37      -14.27     14.27 o
  -5  18   3        0.46       -8.60     13.29 o
  -4  18   3     1140.48     1156.24     39.69 o
  -3  18   3      925.37      835.34     34.28 o
  -2  18   3      566.03      561.84     29.09 o
  -1  18   3      414.72      417.82     25.89 o
   0  18   3       84.88       64.57     15.22 o
   1  18   3        2.60        1.09     12.26 o
   2  18   3     1704.22     1679.97     41.33 o
   3  18   3       37.86       27.52     13.87 o
   4  18   3       78.06       95.32     20.57 o
   5  18   3        0.01       -3.32     21.93 o
   6  18   3      213.28      225.63     68.57 o
   7  18   3        0.64       22.55     22.66 o
  -7  19   3       17.11      -16.94     16.94 o
  -6  19   3      163.21      163.24     22.57 o
  -5  19   3        1.31       15.87     14.81 o
  -4  19   3     1089.65     1018.58     40.66 o
  -3  19   3       13.67       -0.13     13.79 o
  -2  19   3      469.60      473.81     28.13 o
  -1  19   3       45.39       54.28     16.34 o
   0  19   3      110.24      142.21     23.35 o
   1  19   3        5.15        3.69     13.35 o
   2  19   3       57.25       44.94     17.62 o
   3  19   3       18.53        4.85     12.96 o
   4  19   3      737.21      724.45     38.20 o
   5  19   3        9.73       -1.21     18.45 o
   6  19   3      749.48      761.45     64.86 o
  -5  20   3        1.42       -2.62     15.29 o
  -4  20   3      866.93      931.98     36.63 o
  -3  20   3      165.48      208.87     21.47 o
  -2  20   3      547.33      526.04     31.01 o
  -1  20   3       29.89       22.85     16.39 o
   0  20   3      145.62      167.24     22.01 o
   1  20   3       14.98       18.14     16.45 o
   2  20   3      300.84      288.81     23.14 o
   3  20   3      358.76      405.88     25.58 o
   4  20   3       62.43       85.81     22.70 o
   5  20   3       63.82       49.52     22.19 o
  -3  21   3       32.59       43.17     17.57 o
  -2  21   3      202.11      179.52     21.21 o
  -1  21   3       16.02       -7.41     14.62 o
   0  21   3      379.38      432.62     36.04 o
   1  21   3      172.45      174.99     29.36 o
   2  21   3        1.67       20.49     17.31 o
   3  21   3      216.83      248.62     27.16 o
 -14   0   4      755.23      762.18     80.40 o
 -12   0   4        6.49       29.01     31.48 o
 -10   0   4      631.96      668.09     35.01 o
  -8   0   4     5991.77     5790.11     82.78 o
  -6   0   4       84.53      103.04     10.02 o
  -4   0   4     1282.49     1415.71     24.38 o
  -2   0   4     1622.99     1544.17     23.92 o
   0   0   4      161.00      222.55     10.41 o
   4   0   4     4049.44     4114.54     83.99 o
   6   0   4     2493.07     2525.02     69.99 o
   8   0   4     1470.97     1397.51     59.38 o
  10   0   4      518.12      489.62     34.86 o
  12   0   4     2975.32     2798.29    100.96 o
  14   0   4       37.86       18.81     36.27 o
 -14   1   4       11.00      -15.53     24.83 o
 -13   1   4       13.61        3.73     27.93 o
 -12   1   4      707.22      618.74     36.84 o
 -11   1   4      162.35      134.53     24.14 o
 -10   1   4        3.90        3.68     12.35 o
  -9   1   4       80.19       73.92     11.03 o
  -8   1   4     1939.36     2115.43     29.37 o
  -7   1   4      217.54      210.77     10.29 o
  -6   1   4    24365.04    25241.30    174.93 o
  -5   1   4      144.72      176.34      7.34 o
  -4   1   4       88.71       87.73      5.56 o
  -3   1   4    10856.96    11810.47     80.38 o
  -2   1   4     1359.80     1159.49     15.18 o
  -1   1   4     7144.88     7652.57     81.13 o
   0   1   4      482.68      484.12     13.11 o
   1   1   4    30593.46    31486.11    293.67 o
   2   1   4     2317.84     2423.11     56.90 o
   3   1   4    15485.58    16844.39    214.10 o
   4   1   4     1115.61      916.51     28.81 o
   5   1   4     6314.35     6328.94    145.75 o
   6   1   4      354.08      351.83     19.69 o
   7   1   4      937.55      911.18     31.67 o
   8   1   4     2199.32     2212.80     41.60 o
   9   1   4      826.60      789.01     27.19 o
  10   1   4        7.19        8.17     14.18 o
  11   1   4      203.52      250.39     24.65 o
  12   1   4       65.14      105.28     27.46 o
  13   1   4       80.27       75.45     28.39 o
  14   1   4      509.34      561.90     42.87 o
 -14   2   4      310.84      366.89     36.91 o
 -13   2   4       20.31        2.45     24.01 o
 -12   2   4      219.66      166.21     30.49 o
 -11   2   4       19.53      -10.38     22.16 o
 -10   2   4      172.94      175.12     15.16 o
  -9   2   4      345.74      351.67     19.56 o
  -8   2   4     2779.90     2819.19     38.10 o
  -7   2   4      479.75      466.56     13.44 o
  -6   2   4     1388.22     1515.52     20.14 o
  -5   2   4       28.31       33.96      5.24 o
  -4   2   4      428.73      331.64      8.08 o
  -3   2   4      474.36      474.75      9.20 o
  -2   2   4     9731.38    10332.62     74.28 o
  -1   2   4    13518.61    14627.23    130.11 o
   0   2   4    10603.66    11095.70    148.05 o
   1   2   4     1356.15     1531.83     37.40 o
   2   2   4    30275.71    30947.17    292.97 o
   3   2   4     1842.65     2073.09     36.04 o
   4   2   4     2544.47     2631.27     51.26 o
   5   2   4     1421.65     1610.23     29.32 o
   6   2   4     1526.58     1510.22     28.66 o
   7   2   4     1707.79     1556.94     40.47 o
   8   2   4       24.24       33.79     15.34 o
   9   2   4      336.40      380.35     23.24 o
  10   2   4      130.84      158.89     20.44 o
  11   2   4      217.92      171.75     22.93 o
  12   2   4     1350.86     1299.87     85.75 o
  13   2   4      162.06      197.47     30.52 o
 -14   3   4       77.55       57.74     36.96 o
 -13   3   4      542.56      543.34     43.65 o
 -12   3   4     1416.15     1379.70     71.65 o
 -11   3   4     2695.53     2671.98     61.86 o
 -10   3   4       63.80       83.16     14.64 o
  -9   3   4      168.39      184.27     13.49 o
  -8   3   4       40.65       39.80      9.36 o
  -7   3   4       76.39       45.94      7.48 o
  -6   3   4      190.15      191.58     10.91 o
  -5   3   4    10440.75    10406.93     77.72 o
  -4   3   4      100.39      100.35      5.10 o
  -3   3   4      177.29      193.63      6.64 o
  -2   3   4     6796.79     7195.62     57.62 o
  -1   3   4    14993.46    15632.49    113.86 o
   0   3   4      826.53      945.62     17.28 o
   1   3   4     9213.97    10037.40     80.78 o
   2   3   4     3417.61     3382.94     40.83 o
   3   3   4     4474.61     4025.97     65.56 o
   4   3   4      533.11      485.83     13.88 o
   5   3   4     2326.11     2323.24     32.99 o
   6   3   4       15.48       15.84      7.43 o
   7   3   4        7.73       -4.46     16.52 o
   8   3   4     2663.60     2652.63     57.70 o
   9   3   4     1102.33     1097.96     34.82 o
  10   3   4     1200.46     1254.47     48.09 o
  11   3   4      459.72      496.09     29.61 o
  12   3   4       74.99       93.61     26.49 o
  13   3   4      185.01      146.42     30.10 o
 -14   4   4       96.15       74.95     39.82 o
 -13   4   4      219.41      269.83     41.67 o
 -12   4   4       94.08       72.69     27.37 o
 -11   4   4      311.98      283.46     22.40 o
 -10   4   4       96.73       82.86     14.75 o
  -9   4   4        6.82       14.25     10.06 o
  -8   4   4     1542.34     1552.58     27.53 o
  -7   4   4       40.36       41.39      8.53 o
  -6   4   4     1081.76     1178.29     19.43 o
  -5   4   4     5601.22     6044.14     57.11 o
  -4   4   4     7979.09     8385.61     72.16 o
  -3   4   4    10571.42    10987.32     85.03 o
  -2   4   4     3349.34     3170.13     32.70 o
  -1   4   4    44330.38    46351.09    341.43 o
   0   4   4      202.82      191.13      7.30 o
   1   4   4     1078.48     1041.73     14.83 o
   2   4   4     2035.77     2076.11     21.91 o
   3   4   4      182.72      193.04      9.73 o
   4   4   4      259.64      283.92     11.87 o
   5   4   4     4893.37     4930.50     57.13 o
   6   4   4      904.67      946.01     25.36 o
   7   4   4     7931.40     7977.01    113.90 o
   8   4   4      372.62      358.34     28.46 o
   9   4   4      832.41      800.43     43.03 o
  10   4   4       80.21       62.62     20.25 o
  11   4   4      158.55      248.61     33.36 o
  12   4   4      149.72      102.43     29.96 o
  13   4   4        6.00       -8.57     23.83 o
 -14   5   4        2.36      -37.73     42.25 o
 -13   5   4      146.06      158.12     40.56 o
 -12   5   4      536.74      497.74     51.84 o
 -11   5   4     2967.48     3029.99     53.91 o
 -10   5   4        5.80        3.44     13.06 o
  -9   5   4       17.24       14.42     12.46 o
  -8   5   4        0.42        4.44      8.87 o
  -7   5   4     1080.15      946.95     21.05 o
  -6   5   4      163.19      119.01      9.26 o
  -5   5   4      326.45      287.81     13.10 o
  -4   5   4     1464.27     1537.87     21.10 o
  -3   5   4     3791.34     3741.58     33.08 o
  -2   5   4      426.70      447.02     14.76 o
  -1   5   4     4220.17     4157.04     42.76 o
   0   5   4      188.71      177.80      7.52 o
   1   5   4     1462.04     1654.49     17.10 o
   2   5   4      575.32      510.47     12.38 o
   3   5   4       32.92       54.32      6.27 o
   4   5   4      290.10      311.70     14.47 o
   5   5   4      383.77      363.95     18.07 o
   6   5   4       51.43       95.41     10.38 o
   7   5   4     3697.56     3621.74     50.75 o
   8   5   4       77.69       58.40     17.18 o
   9   5   4     1575.31     1651.82     48.95 o
  10   5   4      313.45      319.05     28.21 o
  11   5   4       24.75       52.16     25.89 o
  12   5   4        4.09      -15.37     25.06 o
  13   5   4       42.98        2.90     29.08 o
 -14   6   4       42.60       67.75     39.56 o
 -13   6   4     1118.76     1102.51     71.54 o
 -12   6   4       23.10        2.20     32.35 o
 -11   6   4      139.14       77.39     18.56 o
 -10   6   4        5.29       12.94     14.43 o
  -9   6   4        9.41       12.29     11.83 o
  -8   6   4       48.25       50.56     10.43 o
  -7   6   4      377.61      346.54     15.09 o
  -6   6   4      229.00      232.03     11.46 o
  -5   6   4      248.19      174.43      9.68 o
  -4   6   4     1066.95     1203.46     27.89 o
  -3   6   4    31606.56    32774.96    234.76 o
  -2   6   4     1290.79     1346.02     18.63 o
  -1   6   4     2333.78     2332.69     25.87 o
   0   6   4     1010.43     1006.96     15.52 o
   1   6   4      655.73      494.78     11.38 o
   2   6   4      990.94     1074.88     16.57 o
   3   6   4     1400.38     1338.47     18.78 o
   4   6   4      239.34      250.40     10.57 o
   5   6   4     2704.47     2678.70     44.07 o
   6   6   4      728.26      731.66     22.18 o
   7   6   4     6467.21     6333.92     84.63 o
   8   6   4      257.11      239.93     22.80 o
   9   6   4     2135.34     2214.64     57.24 o
  10   6   4        0.92      -17.30     17.30 o
  11   6   4      779.69      838.76     66.78 o
  12   6   4       13.17        3.51     26.82 o
  13   6   4        0.68      -24.44     26.74 o
 -13   7   4      184.55      243.34     73.56 o
 -12   7   4      118.65      105.79     62.86 o
 -11   7   4      716.19      765.64     34.18 o
 -10   7   4        2.40      -13.94     13.94 o
  -9   7   4      736.83      706.52     28.58 o
  -8   7   4        8.53        9.77     10.72 o
  -7   7   4     2264.56     2267.27     36.59 o
  -6   7   4       89.18       83.78      9.30 o
  -5   7   4      888.34      909.26     17.95 o
  -4   7   4      124.06       78.55     10.15 o
  -3   7   4     9406.11     9594.04     78.68 o
  -2   7   4     3728.04     3955.76     38.96 o
  -1   7   4     3606.02     3150.41     32.83 o
   0   7   4      604.42      696.18     13.76 o
   1   7   4     3489.50     3736.08     32.90 o
   2   7   4        9.83        1.41      5.79 o
   3   7   4     1937.34     1741.49     20.51 o
   4   7   4     3297.31     3338.87     31.65 o
   5   7   4      299.00      363.18     15.65 o
   6   7   4     1768.31     1774.52     37.82 o
   7   7   4      999.27      963.11     30.06 o
   8   7   4       11.52        8.03     11.76 o
   9   7   4      103.16      142.12     22.06 o
  10   7   4      549.23      529.44     38.90 o
  11   7   4        3.16       50.82     26.40 o
  12   7   4       44.45       39.39     29.21 o
  13   7   4      115.95      154.25     35.51 o
 -13   8   4      772.41      675.11     60.87 o
 -12   8   4       72.18      118.38     36.14 o
 -11   8   4        3.60        5.86     17.58 o
 -10   8   4       77.72       53.91     16.49 o
  -9   8   4      486.82      498.15     22.76 o
  -8   8   4       10.67       14.19     11.03 o
  -7   8   4      323.64      306.06     15.74 o
  -6   8   4       41.93       45.63     11.51 o
  -5   8   4     6634.40     5999.03     82.05 o
  -4   8   4     1903.01     1914.27     28.89 o
  -3   8   4     7508.29     7792.22     67.44 o
  -2   8   4     1994.62     2039.35     26.00 o
  -1   8   4     3263.42     3490.22     36.41 o
   0   8   4      247.57      332.71     12.05 o
   1   8   4      424.50      404.09     12.74 o
   2   8   4      256.08      232.88      8.40 o
   3   8   4        6.26        8.62      5.73 o
   4   8   4      522.16      583.88     12.90 o
   5   8   4     1895.31     1832.66     33.79 o
   6   8   4      389.02      434.75     24.61 o
   7   8   4     5051.44     4879.14     84.52 o
   8   8   4      161.25      212.38     17.06 o
   9   8   4      599.14      560.40     50.18 o
  10   8   4       12.27       -3.79     22.86 o
  11   8   4      691.47      692.32     44.55 o
  12   8   4      256.41      256.08     36.98 o
  13   8   4        0.48      -34.51     34.51 o
 -13   9   4       95.04       24.23     34.82 o
 -12   9   4      542.47      549.20     41.48 o
 -11   9   4        4.66       -0.76     17.84 o
 -10   9   4      300.74      298.57     26.65 o
  -9   9   4       88.68       73.60     17.22 o
  -8   9   4      298.82      322.53     26.65 o
  -7   9   4      228.71      218.96     14.88 o
  -6   9   4     2302.22     2331.39     35.62 o
  -5   9   4     5323.38     5281.28     57.74 o
  -4   9   4     1132.54     1085.69     19.45 o
  -3   9   4      134.70      107.08      8.22 o
  -2   9   4      114.09      107.19      8.02 o
  -1   9   4     5963.52     5806.23     57.57 o
   0   9   4        2.39       -1.03      4.64 o
   1   9   4        0.04       -3.24      4.62 o
   2   9   4      235.67      170.92      8.08 o
   3   9   4     3252.49     3211.78     33.89 o
   4   9   4      619.83      583.47     13.50 o
   5   9   4      823.64      775.02     21.85 o
   6   9   4      337.95      316.90     17.28 o
   7   9   4     2919.61     2940.13     57.22 o
   8   9   4      469.55      454.52     24.52 o
   9   9   4      460.73      488.78     36.47 o
  10   9   4      107.55      140.27     34.96 o
  11   9   4      133.20       90.79     56.26 o
  12   9   4       42.85        8.52     34.94 o
 -13  10   4       87.45      107.82     38.58 o
 -12  10   4        4.37        3.56     24.44 o
 -11  10   4      168.18      161.84     24.86 o
 -10  10   4     1024.48      941.38     39.81 o
  -9  10   4      333.90      329.00     26.00 o
  -8  10   4      225.65      231.48     18.84 o
  -7  10   4       16.53        1.56     10.87 o
  -6  10   4      411.94      384.09     16.54 o
  -5  10   4     1790.22     1721.73     30.23 o
  -4  10   4     1950.50     1968.95     31.33 o
  -3  10   4     3089.75     3223.58     46.57 o
  -2  10   4       19.31       15.97      6.58 o
  -1  10   4     5328.22     5358.46     55.62 o
   0  10   4       16.79       45.94      7.30 o
   1  10   4      735.58      598.09     14.31 o
   2  10   4     6327.95     6222.03     52.30 o
   3  10   4      426.84      360.84     12.93 o
   4  10   4     1898.06     1867.70     24.64 o
   5  10   4      120.86      125.09     11.55 o
   6  10   4      736.26      709.35     24.28 o
   7  10   4      388.26      381.76     23.19 o
   8  10   4       43.89       43.49     15.06 o
   9  10   4      742.62      722.49     42.01 o
  10  10   4       26.32       34.36     31.72 o
  11  10   4      208.11      207.08     40.90 o
  12  10   4      365.64      471.93     64.47 o
 -12  11   4      225.60      273.00     29.90 o
 -11  11   4       30.16       22.82     25.72 o
 -10  11   4      171.67      207.46     26.09 o
  -9  11   4       96.02       84.70     20.81 o
  -8  11   4        7.65        2.62     13.38 o
  -7  11   4     1353.57     1316.34     31.50 o
  -6  11   4     1756.97     1711.16     31.95 o
  -5  11   4      188.70      179.85     13.60 o
  -4  11   4     1317.82     1355.63     26.77 o
  -3  11   4       34.09        4.45      8.18 o
  -2  11   4      362.09      319.97     12.56 o
  -1  11   4     1304.81     1330.93     24.58 o
   0  11   4      805.09      686.59     18.09 o
   1  11   4     1584.98     1603.85     29.40 o
   2  11   4     1569.42     1527.05     22.02 o
   3  11   4      149.12      168.64      9.49 o
   4  11   4      349.06      366.23     12.31 o
   5  11   4      162.91      176.30     14.03 o
   6  11   4      193.31      220.89     15.61 o
   7  11   4      696.68      717.24     26.03 o
   8  11   4     1570.87     1655.58     66.18 o
   9  11   4      214.38      171.21     36.04 o
  10  11   4      798.54      667.06     55.73 o
  11  11   4      247.54      273.39     60.20 o
  12  11   4       45.77        9.55     36.27 o
 -12  12   4       18.72        9.03     21.39 o
 -11  12   4        2.50      -15.67     18.42 o
 -10  12   4      817.67      827.62     39.96 o
  -9  12   4      186.82      166.19     23.76 o
  -8  12   4     3131.02     2994.53    119.22 o
  -7  12   4      494.94      442.84     19.51 o
  -6  12   4        6.63        6.71     10.26 o
  -5  12   4       91.46      122.55     12.90 o
  -4  12   4      780.36      758.70     22.91 o
  -3  12   4      354.45      435.54     16.68 o
  -2  12   4       11.88        0.89      7.32 o
  -1  12   4     1028.40     1012.96     22.47 o
   0  12   4     5859.62     5729.64     61.54 o
   1  12   4     1485.11     1503.21     23.98 o
   2  12   4     2922.65     2804.18     35.86 o
   3  12   4     1231.15     1180.91     23.00 o
   4  12   4       61.94       84.83      9.12 o
   5  12   4     1732.99     1709.64     31.43 o
   6  12   4     1072.86     1074.24     31.23 o
   7  12   4       75.14       49.63     17.45 o
   8  12   4      178.45      145.18     24.91 o
   9  12   4      104.36       97.03     20.80 o
  10  12   4       10.34      -29.82     29.82 o
  11  12   4      155.51      189.37     43.52 o
 -11  13   4        1.92       -5.02     23.86 o
 -10  13   4       75.07       59.56     22.15 o
  -9  13   4      110.90      111.55     24.56 o
  -8  13   4      678.87      678.42     30.90 o
  -7  13   4       15.37       -9.21     11.12 o
  -6  13   4      630.84      622.05     21.79 o
  -5  13   4       98.22      113.81     13.23 o
  -4  13   4        4.66        5.69      9.55 o
  -3  13   4      422.99      424.74     17.48 o
  -2  13   4     1641.38     1535.92     31.48 o
  -1  13   4       87.96       78.05     10.80 o
   0  13   4     3104.51     3004.36     41.29 o
   1  13   4      117.44      139.44     10.39 o
   2  13   4      760.17      731.50     19.06 o
   3  13   4       93.11      107.15     11.14 o
   4  13   4      136.78      124.32     12.97 o
   5  13   4      772.29      640.16     24.93 o
   6  13   4       13.18       11.53     13.16 o
   7  13   4       12.70       18.99     15.73 o
   8  13   4      849.77      880.18     44.79 o
   9  13   4      246.24      240.99     25.45 o
  10  13   4      198.16      279.89     60.52 o
  11  13   4        1.82      -22.18     33.16 o
 -11  14   4        3.71        5.68     20.84 o
 -10  14   4       94.09       37.99     25.37 o
  -9  14   4       17.29       -7.13     17.72 o
  -8  14   4     1453.24     1383.31     48.28 o
  -7  14   4       18.00       23.58     12.14 o
  -6  14   4      214.42      229.76     17.39 o
  -5  14   4      325.54      306.03     16.23 o
  -4  14   4       64.30       54.18     11.38 o
  -3  14   4      276.33      248.78     19.63 o
  -2  14   4      386.75      373.41     22.57 o
  -1  14   4      127.12      101.73     11.88 o
   0  14   4     2013.35     1919.38     33.38 o
   1  14   4       86.37       90.99     10.23 o
   2  14   4     2484.99     2399.75     41.10 o
   3  14   4      283.80      292.15     18.62 o
   4  14   4       18.13       16.64     11.50 o
   5  14   4      115.17      117.02     17.18 o
   6  14   4      217.03      207.33     20.20 o
   7  14   4       73.73       78.31     19.84 o
   8  14   4        1.85        2.82     20.11 o
   9  14   4        2.84      -13.43     17.42 o
  10  14   4      100.79      160.59     41.48 o
 -10  15   4       78.80       67.22     22.00 o
  -9  15   4       17.40       59.24     18.24 o
  -8  15   4        9.89        2.78     17.10 o
  -7  15   4      781.73      742.88     27.14 o
  -6  15   4      742.44      741.66     26.31 o
  -5  15   4      158.79      138.31     15.60 o
  -4  15   4      386.39      400.87     22.00 o
  -3  15   4        0.96        1.28     10.09 o
  -2  15   4      728.51      688.34     22.05 o
  -1  15   4     2912.78     2829.47     52.02 o
   0  15   4      153.22      140.02     14.65 o
   1  15   4       13.94       14.81     10.88 o
   2  15   4      471.61      455.38     19.09 o
   3  15   4      881.19      858.06     25.68 o
   4  15   4      410.67      402.35     21.75 o
   5  15   4       28.81       31.33     16.57 o
   6  15   4       43.20       43.06     17.86 o
   7  15   4      200.38      209.09     29.58 o
   8  15   4      549.20      531.13     49.46 o
   9  15   4      443.50      530.84     37.17 o
  -9  16   4       45.86       39.15     20.88 o
  -8  16   4       15.00        9.76     16.55 o
  -7  16   4       14.73        9.29     17.65 o
  -6  16   4      125.72      117.49     16.05 o
  -5  16   4      709.30      757.47     26.78 o
  -4  16   4      713.49      758.66     26.21 o
  -3  16   4       83.98       57.24     12.19 o
  -2  16   4       16.01       19.47     11.92 o
  -1  16   4       39.22       43.69     13.64 o
   0  16   4      302.79      292.54     33.10 o
   1  16   4     1288.86     1330.67     32.96 o
   2  16   4     1001.69     1005.44     28.31 o
   3  16   4      705.75      719.41     24.68 o
   4  16   4      161.28      143.96     21.44 o
   5  16   4       19.53       40.25     17.93 o
   6  16   4       72.28       94.99     23.74 o
   7  16   4      530.33      419.37     36.84 o
   8  16   4       67.25       98.98     31.78 o
   9  16   4       81.57       76.88     38.07 o
  -9  17   4       10.42       -1.39     19.73 o
  -8  17   4        9.85       17.23     17.24 o
  -7  17   4      614.15      616.18     29.46 o
  -6  17   4      212.27      195.17     18.78 o
  -5  17   4      190.63      222.51     18.75 o
  -4  17   4      695.36      642.27     30.09 o
  -3  17   4        5.27       22.19     13.46 o
  -2  17   4      328.93      290.75     21.23 o
  -1  17   4      491.57      485.07     27.14 o
   0  17   4      500.95      510.31     27.08 o
   1  17   4      279.92      270.79     22.08 o
   2  17   4       23.90       18.85     11.91 o
   3  17   4      526.53      523.48     24.33 o
   4  17   4      128.79      111.12     20.49 o
   5  17   4      313.93      294.94     27.06 o
   6  17   4        0.06      -15.17     15.17 o
   7  17   4       85.98      101.46     26.55 o
   8  17   4       92.73      127.52     34.87 o
  -8  18   4        5.56      -17.00     17.00 o
  -7  18   4        1.54        1.05     15.29 o
  -6  18   4       31.60        5.03     14.50 o
  -5  18   4     1089.69     1090.95     35.81 o
  -4  18   4      419.57      467.99     32.55 o
  -3  18   4      200.72      241.22     21.15 o
  -2  18   4      142.64       96.48     26.99 o
  -1  18   4      168.64      234.55     25.70 o
   0  18   4       41.23       53.11     16.50 o
   1  18   4     1177.93     1290.60     40.62 o
   2  18   4        6.60       13.31     14.35 o
   3  18   4      139.57      173.87     18.43 o
   4  18   4        0.01      -14.54     14.54 o
   5  18   4      923.67      961.30     51.53 o
   6  18   4      228.96      231.48     27.76 o
   7  18   4      128.98      127.74     30.03 o
  -7  19   4       95.52      119.49     25.29 o
  -6  19   4       26.48       14.27     15.42 o
  -5  19   4       74.25       68.91     21.72 o
  -4  19   4      228.49      241.64     24.41 o
  -3  19   4        6.01       11.93     18.32 o
  -2  19   4       25.48       21.42     14.48 o
  -1  19   4      342.82      369.48     24.32 o
   0  19   4       38.64       47.29     16.78 o
   1  19   4        9.58        1.34     14.74 o
   2  19   4       26.11       17.56     17.27 o
   3  19   4      552.88      611.82     33.19 o
   4  19   4        9.92       10.97     17.46 o
   5  19   4     1111.94     1088.10     46.17 o
   6  19   4       98.91      136.20     34.52 o
  -5  20   4      599.56      624.05     34.88 o
  -4  20   4       19.36       35.63     15.79 o
  -3  20   4      849.76      923.46     35.48 o
  -2  20   4      160.27      174.74     20.70 o
  -1  20   4        9.04       -0.34     14.81 o
   0  20   4       44.47       62.19     23.99 o
   1  20   4      283.94      347.09     34.23 o
   2  20   4        0.26        5.08     15.49 o
   3  20   4      100.04       56.80     18.10 o
   4  20   4       11.43       -8.30     17.40 o
  -3  21   4      147.02      159.99     21.40 o
  -2  21   4       22.14       41.14     17.23 o
  -1  21   4      307.81      336.90     25.60 o
   0  21   4      242.55      283.21     24.17 o
   1  21   4        2.69       18.72     18.06 o
   2  21   4       11.43       27.00     17.68 o
 -13   0   5      357.19      363.37     47.63 o
 -11   0   5     2005.54     2092.99     90.38 o
  -9   0   5      716.56      652.28     33.55 o
  -7   0   5        1.04       12.12     10.88 o
  -5   0   5     7727.32     7728.84     86.60 o
  -3   0   5     6356.99     6627.39     73.02 o
  -1   0   5       11.28        7.44      8.13 o
   1   0   5    36549.34    37069.43    450.10 o
   3   0   5     3569.79     3602.62     72.60 o
   5   0   5     7708.93     7182.69    135.36 o
   7   0   5      766.75      871.10     45.52 o
   9   0   5     3006.92     2733.85     70.40 o
  11   0   5       20.13       50.89     31.44 o
  13   0   5        0.14      -18.77     34.45 o
 -14   1   5        1.47        8.11     23.22 o
 -13   1   5      470.85      511.04     36.93 o
 -12   1   5      202.02      221.38     41.80 o
 -11   1   5      585.71      556.51     28.17 o
 -10   1   5        3.03        3.96     11.61 o
  -9   1   5      556.71      511.58     17.86 o
  -8   1   5      300.41      330.28     13.50 o
  -7   1   5     8683.64     8773.00     75.39 o
  -6   1   5     1975.54     2101.98     25.28 o
  -5   1   5       65.36       70.70      6.68 o
  -4   1   5     3507.02     3319.24     30.96 o
  -3   1   5    10247.41    10239.46     89.09 o
  -2   1   5    14199.47    15104.40    100.56 o
  -1   1   5    10126.23    10560.02     84.43 o
   0   1   5      932.42     1057.15     15.87 o
   1   1   5     4702.04     4428.61     67.30 o
   2   1   5     3767.99     3935.66     52.77 o
   3   1   5    17813.94    17734.92    225.77 o
   4   1   5      483.98      525.36     23.60 o
   5   1   5      621.66      647.72     29.04 o
   6   1   5        0.29        2.51     13.63 o
   7   1   5      887.25      840.07     34.13 o
   8   1   5      387.14      354.92     22.12 o
   9   1   5      153.89      172.32     17.30 o
  10   1   5       48.75       57.27     15.34 o
  11   1   5      275.73      313.84     37.40 o
  12   1   5       37.70      -21.17     21.96 o
  13   1   5       50.01       44.44     32.41 o
 -14   2   5       14.08        4.10     24.45 o
 -13   2   5      210.52      194.99     29.26 o
 -12   2   5        0.34        7.01     23.67 o
 -11   2   5       41.45       50.73     18.47 o
 -10   2   5       39.05       20.42     12.20 o
  -9   2   5     2364.84     2366.58     35.90 o
  -8   2   5       49.37       20.59     11.35 o
  -7   2   5        2.99        0.53      6.12 o
  -6   2   5     3363.90     3374.96     37.01 o
  -5   2   5     6003.93     6194.72     51.08 o
  -4   2   5     1491.48     1437.33     17.84 o
  -3   2   5       64.88       72.45      5.26 o
  -2   2   5     1903.78     1998.81     19.61 o
  -1   2   5     2657.53     2958.76     26.51 o
   0   2   5     7780.37     8013.68     66.09 o
   1   2   5     9985.29    10043.42     94.78 o
   2   2   5      181.86      172.43     11.83 o
   3   2   5      288.97      363.09     31.63 o
   4   2   5     2177.65     2234.17     46.93 o
   5   2   5    17173.60    16628.75    229.66 o
   6   2   5     3194.00     3227.57     48.25 o
   7   2   5        8.95      -10.48     13.73 o
   8   2   5      177.07      157.36     19.48 o
   9   2   5      553.76      557.17     24.96 o
  10   2   5      315.38      365.99     25.13 o
  11   2   5      356.95      424.62     38.55 o
  12   2   5      252.37      202.69     29.51 o
  13   2   5       57.92       38.78     26.14 o
 -14   3   5       58.63       52.36     27.30 o
 -13   3   5      735.46      760.34     48.18 o
 -12   3   5      281.92      315.32     66.17 o
 -11   3   5       23.54       16.54     16.34 o
 -10   3   5      110.13      103.48     14.24 o
  -9   3   5     1986.60     1970.10     33.23 o
  -8   3   5     1718.75     1711.22     32.09 o
  -7   3   5      587.49      496.39     13.92 o
  -6   3   5      795.68      823.68     14.78 o
  -5   3   5       66.09       65.19      5.87 o
  -4   3   5       15.58       19.30      4.49 o
  -3   3   5      316.47      310.47      8.87 o
  -2   3   5     1039.83     1005.74     14.36 o
  -1   3   5     2836.67     2638.49     32.44 o
   0   3   5      789.85      802.39     12.64 o
   1   3   5     1610.80     1496.34     19.50 o
   2   3   5     1682.68     1587.36     26.23 o
   3   3   5     7320.28     7062.37     70.45 o
   4   3   5      578.37      668.05     17.36 o
   5   3   5     2066.70     2239.33     33.92 o
   6   3   5      232.48      183.49     12.88 o
   7   3   5     1696.02     1544.24     41.39 o
   8   3   5     2910.80     2826.49     84.11 o
   9   3   5      183.77      159.28     22.08 o
  10   3   5      172.70      183.85     24.04 o
  11   3   5      357.40      364.77     27.70 o
  12   3   5      117.42       73.13     25.42 o
  13   3   5       91.92      180.30     30.88 o
 -14   4   5      478.26      558.59     58.36 o
 -13   4   5      111.72       39.94     35.65 o
 -12   4   5       88.87      123.68     28.87 o
 -11   4   5      602.52      561.63     50.58 o
 -10   4   5        6.74       15.02     12.34 o
  -9   4   5     3969.43     3855.37     48.40 o
  -8   4   5     3632.66     3815.09     46.35 o
  -7   4   5        6.90       21.05      8.34 o
  -6   4   5     1768.83     1723.34     23.41 o
  -5   4   5     4115.39     4397.85     45.56 o
  -4   4   5     9887.34    10231.85     85.12 o
  -3   4   5     2104.98     2211.28     24.83 o
  -2   4   5     1075.19      923.39     19.49 o
  -1   4   5     1830.38     1802.99     22.13 o
   0   4   5      807.28      779.38     12.98 o
   1   4   5     2719.97     2639.90     27.68 o
   2   4   5       40.50       43.20      5.40 o
   3   4   5       99.90       92.51     14.10 o
   4   4   5     5642.82     5702.57     69.17 o
   5   4   5    12278.75    12478.48    120.90 o
   6   4   5     6426.65     6191.57     69.94 o
   7   4   5      543.39      551.90     33.46 o
   8   4   5       53.56       50.58     19.17 o
   9   4   5      246.19      244.73     24.41 o
  10   4   5       51.03       12.58     23.00 o
  11   4   5       55.95       69.27     26.95 o
  12   4   5      232.99      251.78     39.05 o
  13   4   5       48.27       25.55     26.16 o
 -14   5   5      322.65      351.26     51.14 o
 -13   5   5        1.00      -35.24     36.14 o
 -12   5   5      202.43      203.37     39.05 o
 -11   5   5       44.17       22.21     16.21 o
 -10   5   5        8.45        9.01     12.20 o
  -9   5   5        1.98       16.68     10.62 o
  -8   5   5     1615.53     1621.22     29.13 o
  -7   5   5      136.30      125.35     10.85 o
  -6   5   5       10.90       36.99      8.04 o
  -5   5   5     1031.52     1084.34     21.74 o
  -4   5   5     1112.27      998.84     17.20 o
  -3   5   5     5756.13     5952.62     48.62 o
  -2   5   5    27842.03    28439.46    230.21 o
  -1   5   5     1427.85     1616.08     21.60 o
   0   5   5     1303.81     1397.05     19.34 o
   1   5   5     6380.53     6934.66     51.40 o
   2   5   5     6392.00     6408.50     48.44 o
   3   5   5     2820.00     2595.97     28.89 o
   4   5   5        6.91       28.77      6.71 o
   5   5   5       44.66       41.78      8.46 o
   6   5   5     1721.75     1787.12     37.50 o
   7   5   5       20.90       14.18     14.32 o
   8   5   5     6191.05     5985.25     97.20 o
   9   5   5       75.02       67.61     18.93 o
  10   5   5      774.86      788.13     38.23 o
  11   5   5      100.74       52.30     26.05 o
  12   5   5      316.97      288.79     37.51 o
  13   5   5        1.76      -19.87     25.11 o
 -14   6   5      248.03      167.91     46.15 o
 -13   6   5        2.55       -0.58     34.79 o
 -12   6   5       67.06       46.36     24.96 o
 -11   6   5      585.33      520.97     28.39 o
 -10   6   5      728.09      849.64     32.05 o
  -9   6   5       11.01       12.53     11.02 o
  -8   6   5     1154.00     1181.77     25.39 o
  -7   6   5       96.45      130.34     11.15 o
  -6   6   5       44.59       43.72      8.28 o
  -5   6   5     1398.14     1598.89     35.55 o
  -4   6   5     2298.88     2299.97     30.84 o
  -3   6   5     3684.48     4010.17     39.20 o
  -2   6   5     3779.30     3988.88     38.64 o
  -1   6   5      695.54      685.18     17.88 o
   0   6   5       17.78       47.29      5.42 o
   1   6   5     6037.25     6596.63     50.31 o
   2   6   5      169.86      176.29      7.41 o
   3   6   5     3888.77     4216.39     37.95 o
   4   6   5    10274.78     9906.00    152.71 o
   5   6   5      286.61      347.24     14.91 o
   6   6   5     7401.98     7181.29     81.23 o
   7   6   5      632.26      654.80     24.62 o
   8   6   5      119.82      100.74     19.97 o
   9   6   5       18.51       -2.58     17.29 o
  10   6   5      451.84      465.53     37.11 o
  11   6   5        0.23      -22.37     22.37 o
  12   6   5        2.05      -23.53     23.53 o
  13   6   5        0.03      -12.15     50.59 o
 -13   7   5        2.37      -27.22     29.68 o
 -12   7   5     1502.85     1511.66     59.88 o
 -11   7   5       20.30        3.98     16.63 o
 -10   7   5       11.78       11.70     14.88 o
  -9   7   5       27.74        2.88     18.33 o
  -8   7   5      260.29      263.34     16.20 o
  -7   7   5        3.56        2.87      9.40 o
  -6   7   5     1349.99     1266.51     26.48 o
  -5   7   5      133.26      179.45     11.14 o
  -4   7   5     2907.45     2820.80     35.78 o
  -3   7   5     1456.63     1376.53     20.51 o
  -2   7   5     5848.68     5923.25     55.82 o
  -1   7   5      373.05      362.85     10.59 o
   0   7   5      302.35      217.13      9.29 o
   1   7   5     5236.64     5232.95     47.78 o
   2   7   5     1172.99     1177.37     17.29 o
   3   7   5      539.02      587.87     12.68 o
   4   7   5      287.22      235.29      9.04 o
   5   7   5        0.27       -2.25      7.72 o
   6   7   5     1171.67     1133.14     42.28 o
   7   7   5     1810.68     1749.82     43.37 o
   8   7   5      230.31      234.44     23.52 o
   9   7   5      680.30      668.90     40.43 o
  10   7   5        0.90      -18.58     22.84 o
  11   7   5      126.10      141.21     30.59 o
  12   7   5      117.12      103.00     30.85 o
  13   7   5        6.68       13.22     30.93 o
 -13   8   5       82.23      128.39     39.83 o
 -12   8   5      290.80      376.60     36.74 o
 -11   8   5      256.69      274.89     26.60 o
 -10   8   5      439.47      395.10     25.50 o
  -9   8   5        3.30        1.80     12.92 o
  -8   8   5      378.62      373.50     18.29 o
  -7   8   5       85.53      105.88     12.63 o
  -6   8   5      942.52     1003.97     24.59 o
  -5   8   5     1043.49      939.36     24.34 o
  -4   8   5     8382.77     7908.16    100.58 o
  -3   8   5     1821.66     1824.15     26.32 o
  -2   8   5      386.90      375.36     11.61 o
  -1   8   5      109.40       98.31      7.36 o
   0   8   5    12223.48    12016.32     95.86 o
   1   8   5      783.28      701.04     13.26 o
   2   8   5       23.06       20.34      5.26 o
   3   8   5     1568.51     1606.48     22.26 o
   4   8   5     2013.07     1924.26     26.58 o
   5   8   5     1882.56     1744.34     33.21 o
   6   8   5     7324.51     6931.73     81.93 o
   7   8   5      993.65      976.27     27.65 o
   8   8   5       19.65        9.19     16.77 o
   9   8   5      283.60      318.94     47.36 o
  10   8   5     1492.81     1706.89     62.23 o
  11   8   5      518.04      563.57     42.85 o
  12   8   5        3.99       20.65     31.20 o
 -13   9   5       22.27       13.34     32.47 o
 -12   9   5      117.86      116.86     24.35 o
 -11   9   5      298.40      323.26     28.95 o
 -10   9   5      305.30      290.64     28.07 o
  -9   9   5      118.53      124.93     16.91 o
  -8   9   5        6.46        9.17     11.32 o
  -7   9   5      824.33      769.77     23.68 o
  -6   9   5       10.11        4.85      9.17 o
  -5   9   5        9.81       13.28      8.59 o
  -4   9   5       77.05       57.40      8.97 o
  -3   9   5      484.25      395.16     19.27 o
  -2   9   5     3029.42     2987.50     34.58 o
  -1   9   5        8.91       -0.40      5.64 o
   0   9   5     1197.28     1281.02     18.87 o
   1   9   5       64.48      121.68      7.36 o
   2   9   5     3258.77     3417.67     35.54 o
   3   9   5     1197.30     1103.22     19.17 o
   4   9   5     1936.39     1852.64     25.51 o
   5   9   5      205.94      216.99     13.81 o
   6   9   5      421.04      443.63     28.46 o
   7   9   5       59.78       57.55     15.44 o
   8   9   5       17.42       -0.41     14.96 o
   9   9   5       18.88       13.89     26.04 o
  10   9   5      119.79       99.60     27.47 o
  11   9   5      215.77      225.30     39.37 o
  12   9   5      205.73      209.63     62.21 o
 -13  10   5       79.59      105.06     60.12 o
 -12  10   5      109.19       81.47     23.62 o
 -11  10   5      303.43      315.95     28.76 o
 -10  10   5     1062.12     1045.60     42.40 o
  -9  10   5      680.50      737.92     30.68 o
  -8  10   5       55.89       31.68     12.88 o
  -7  10   5        3.88        7.82     10.87 o
  -6  10   5      684.08      685.81     22.91 o
  -5  10   5     1573.29     1502.96     28.64 o
  -4  10   5     2177.22     2064.70     32.74 o
  -3  10   5      189.14      193.37     11.50 o
  -2  10   5       80.64       94.05      8.44 o
  -1  10   5     1328.76     1213.82     21.33 o
   0  10   5     3347.51     3468.21     39.00 o
   1  10   5     4458.51     4271.38     41.91 o
   2  10   5     1185.35     1183.39     19.94 o
   3  10   5      412.20      438.75     13.41 o
   4  10   5       21.75       18.66      7.42 o
   5  10   5     1368.28     1320.71     24.96 o
   6  10   5      144.15      163.51     15.42 o
   7  10   5       72.11       74.00     14.29 o
   8  10   5     1759.95     1813.43    106.55 o
   9  10   5       11.49       -4.89     22.05 o
  10  10   5      131.13      115.96     36.59 o
  11  10   5      607.05      684.27     59.09 o
  12  10   5       61.60       55.00     37.02 o
 -12  11   5       35.79       50.78     23.15 o
 -11  11   5       45.47       11.90     21.81 o
 -10  11   5        1.20       -7.99     19.10 o
  -9  11   5      522.47      534.19     39.43 o
  -8  11   5      124.50      115.91     15.36 o
  -7  11   5     2905.58     2835.23     46.57 o
  -6  11   5       48.03       47.10     12.09 o
  -5  11   5      241.56      236.31     14.45 o
  -4  11   5       15.65       29.82      9.00 o
  -3  11   5     1123.43     1081.03     23.74 o
  -2  11   5     1591.97     1552.21     25.45 o
  -1  11   5      549.60      525.31     15.39 o
   0  11   5        0.93       -0.01      6.72 o
   1  11   5     1142.24     1176.50     26.16 o
   2  11   5       90.30      117.22      9.16 o
   3  11   5     2136.49     1978.07     29.17 o
   4  11   5     2475.54     2489.86     32.35 o
   5  11   5      458.76      486.56     22.53 o
   6  11   5      167.17      177.05     16.30 o
   7  11   5     2876.49     2880.69     55.47 o
   8  11   5      267.45      284.41     25.18 o
   9  11   5      291.30      295.91     42.63 o
  10  11   5      246.60      226.54     42.00 o
  11  11   5      293.50      309.92     47.89 o
 -12  12   5        3.21       -2.80     20.99 o
 -11  12   5      195.72      134.62     25.48 o
 -10  12   5       18.01       14.19     23.28 o
  -9  12   5     1057.47      970.69     75.90 o
  -8  12   5       93.32      101.91     15.88 o
  -7  12   5       59.71       35.88     12.12 o
  -6  12   5       60.82       53.74     11.80 o
  -5  12   5     1987.86     1940.19     34.44 o
  -4  12   5      166.16      156.76     12.98 o
  -3  12   5       37.51       31.21      9.19 o
  -2  12   5      436.05      384.68     17.07 o
  -1  12   5     3944.51     3774.13     44.06 o
   0  12   5     1280.45     1307.81     25.67 o
   1  12   5     4352.46     4099.64     46.28 o
   2  12   5      808.98      803.75     19.82 o
   3  12   5       47.32       47.42      9.37 o
   4  12   5        1.60       -4.09      7.98 o
   5  12   5      360.36      391.92     19.45 o
   6  12   5      717.77      750.25     24.40 o
   7  12   5       51.66       43.91     16.45 o
   8  12   5       67.55       24.84     30.45 o
   9  12   5      108.43      151.92     37.73 o
  10  12   5       34.45       -9.00     31.66 o
  11  12   5      229.37      200.95     45.59 o
 -11  13   5      121.24       86.75     25.67 o
 -10  13   5       55.02       16.99     19.27 o
  -9  13   5      688.32      658.93     36.66 o
  -8  13   5        8.79       -3.32     14.93 o
  -7  13   5     4175.17     3879.47     68.07 o
  -6  13   5      546.40      484.28     20.07 o
  -5  13   5      377.59      352.98     17.61 o
  -4  13   5      360.03      345.97     16.74 o
  -3  13   5      805.96      870.57     30.72 o
  -2  13   5       77.69       96.59     11.75 o
  -1  13   5     1485.58     1450.36     26.65 o
   0  13   5      102.62       84.88     10.87 o
   1  13   5       23.41       28.55      8.86 o
   2  13   5      966.63      874.55     21.29 o
   3  13   5     3458.90     3440.17     43.34 o
   4  13   5        0.05        0.48     10.96 o
   5  13   5      111.15       96.49     14.87 o
   6  13   5      134.29      119.07     16.97 o
   7  13   5     1282.60     1262.03     62.82 o
   8  13   5      142.32      161.14     26.56 o
   9  13   5      117.18      122.37     36.32 o
  10  13   5        7.86       18.79     31.28 o
 -11  14   5      287.13      270.95     31.48 o
 -10  14   5        0.52      -17.30     17.30 o
  -9  14   5      565.37      617.73     36.75 o
  -8  14   5      105.63       98.80     19.49 o
  -7  14   5        1.46       20.84     12.73 o
  -6  14   5      189.18      202.57     16.75 o
  -5  14   5     1351.41     1432.94     31.78 o
  -4  14   5      207.06      179.83     14.41 o
  -3  14   5      114.97      106.68     12.64 o
  -2  14   5        5.78       -6.10      9.43 o
  -1  14   5     1228.92     1145.24     26.59 o
   0  14   5        8.24       21.29      9.52 o
   1  14   5     1124.88     1119.35     24.27 o
   2  14   5       82.85      105.52     11.45 o
   3  14   5      214.96      238.80     17.69 o
   4  14   5     1179.53     1096.27     35.14 o
   5  14   5      462.67      523.15     28.86 o
   6  14   5       36.36        2.83     16.64 o
   7  14   5       30.54       37.40     18.16 o
   8  14   5        4.54      -18.37     18.37 o
   9  14   5     1183.14     1295.54     56.71 o
  10  14   5      224.94      234.42     44.48 o
 -10  15   5       15.38       16.08     19.87 o
  -9  15   5        9.68        1.53     23.63 o
  -8  15   5      240.11      260.16     24.51 o
  -7  15   5      851.15      809.01     28.34 o
  -6  15   5      111.73      105.53     15.43 o
  -5  15   5       64.71       79.51     14.11 o
  -4  15   5       36.75       38.11     11.91 o
  -3  15   5     2328.50     2448.68     40.68 o
  -2  15   5     2529.40     2450.67     40.49 o
  -1  15   5      365.63      339.57     17.21 o
   0  15   5       60.90       38.55     10.01 o
   1  15   5       41.16       40.23     17.60 o
   2  15   5      875.00      894.28     36.92 o
   3  15   5     1378.52     1338.82     34.78 o
   4  15   5      768.82      687.25     30.00 o
   5  15   5      282.87      294.83     25.76 o
   6  15   5       35.34       19.20     16.65 o
   7  15   5      271.37      264.08     39.48 o
   8  15   5      788.70      971.45     61.12 o
   9  15   5        8.18        8.88     22.14 o
  -9  16   5      397.10      362.92     36.52 o
  -8  16   5      103.00       79.69     19.98 o
  -7  16   5        4.78       -2.56     12.36 o
  -6  16   5       98.93      133.48     21.62 o
  -5  16   5      681.70      676.39     25.84 o
  -4  16   5       13.75       13.52     11.76 o
  -3  16   5       70.32       74.76     13.55 o
  -2  16   5       12.56        6.58     10.53 o
  -1  16   5       79.11       63.19     13.10 o
   0  16   5      260.38      247.76     17.66 o
   1  16   5      393.84      382.56     22.00 o
   2  16   5      114.94      113.05     15.60 o
   3  16   5        0.96       -0.61     12.30 o
   4  16   5      229.92      226.97     24.04 o
   5  16   5     1092.35     1174.40     44.09 o
   6  16   5      337.04      380.39     29.25 o
   7  16   5      100.01      118.21     22.32 o
   8  16   5        5.50       23.18     27.28 o
  -9  17   5        0.82      -19.79     19.79 o
  -8  17   5      113.62      110.19     21.56 o
  -7  17   5       22.70       33.18     15.73 o
  -6  17   5       82.16      106.89     16.24 o
  -5  17   5        6.73        8.29     13.05 o
  -4  17   5      109.54      101.64     15.52 o
  -3  17   5     1416.62     1413.30     42.95 o
  -2  17   5     2818.73     2775.56     53.14 o
  -1  17   5      351.68      343.53     20.80 o
   0  17   5      105.77       90.29     18.53 o
   1  17   5      140.78      145.13     18.66 o
   2  17   5     1471.76     1419.88     37.53 o
   3  17   5       16.02       14.22     13.79 o
   4  17   5      160.51      143.49     21.67 o
   5  17   5      261.16      228.10     26.04 o
   6  17   5       47.94       22.07     18.17 o
   7  17   5        1.11       -8.94     17.79 o
   8  17   5      629.21      637.87     54.60 o
  -8  18   5        6.11       18.63     18.27 o
  -7  18   5       60.05       54.90     17.79 o
  -6  18   5      261.74      254.79     21.16 o
  -5  18   5      442.57      506.72     32.71 o
  -4  18   5      301.96      331.88     23.44 o
  -3  18   5        7.19       20.82     14.25 o
  -2  18   5      310.94      306.08     22.50 o
  -1  18   5      436.37      389.69     26.09 o
   0  18   5      405.42      504.61     28.00 o
   1  18   5        1.01       14.57     14.64 o
   2  18   5       19.10       20.71     14.95 o
   3  18   5      103.59      112.82     18.70 o
   4  18   5      280.28      279.14     27.69 o
   5  18   5      453.08      505.27     64.98 o
   6  18   5      656.05      618.03     37.56 o
   7  18   5      165.99       95.56     31.16 o
  -6  19   5        3.09       12.18     15.58 o
  -5  19   5       84.48       75.00     17.46 o
  -4  19   5       32.91       32.66     15.63 o
  -3  19   5       17.64       24.06     14.84 o
  -2  19   5      690.53      697.47     33.12 o
  -1  19   5      240.89      262.29     21.60 o
   0  19   5       53.91       40.57     15.42 o
   1  19   5       12.45        0.04     13.61 o
   2  19   5      190.62      234.36     22.78 o
   3  19   5        0.09       13.26     16.77 o
   4  19   5      466.68      507.77     34.58 o
   5  19   5       33.69       32.07     20.98 o
   6  19   5      182.77      217.25     28.21 o
  -5  20   5        0.65       27.07     17.11 o
  -4  20   5     1131.98     1159.32     43.20 o
  -3  20   5        5.15       16.24     16.59 o
  -2  20   5        0.63       18.51     14.95 o
  -1  20   5       52.82       78.22     17.80 o
   0  20   5      757.48      801.24     50.07 o
   1  20   5        0.51        3.51     14.78 o
   2  20   5       55.71       31.71     15.42 o
   3  20   5       59.99       82.88     21.05 o
   4  20   5      110.49      127.55     24.47 o
  -2  21   5      256.13      235.31     23.96 o
  -1  21   5      308.04      275.73     24.72 o
   0  21   5        0.92       -1.60     15.36 o
   1  21   5      130.89      143.96     20.66 o
 -14   0   6       10.69      -31.29     31.29 o
 -12   0   6     1211.82     1252.89     69.95 o
 -10   0   6      253.63      263.68     22.78 o
  -8   0   6      433.77      476.58     23.11 o
  -6   0   6    29758.89    30676.38    332.27 o
  -4   0   6     1552.05     1506.64     27.27 o
  -2   0   6      507.56      451.81     19.64 o
   0   0   6      260.65      252.65     10.52 o
   2   0   6      323.97      331.50     21.34 o
   4   0   6    16565.22    17342.54    367.57 o
   6   0   6     1187.46     1238.74     82.01 o
   8   0   6     3102.87     2959.23     87.10 o
  10   0   6      573.02      605.41     37.68 o
  12   0   6      225.30      184.83     42.88 o
 -14   1   6      289.10      357.82     45.37 o
 -13   1   6      123.69       96.90     28.83 o
 -12   1   6      327.71      348.61     31.08 o
 -11   1   6       74.74       86.03     15.12 o
 -10   1   6      161.23      152.92     15.21 o
  -9   1   6       55.50       39.19     11.07 o
  -8   1   6     1846.62     1736.09     27.44 o
  -7   1   6      969.86      984.94     20.06 o
  -6   1   6      132.77      131.96      8.69 o
  -5   1   6     1553.10     1606.00     22.03 o
  -4   1   6     1568.17     1424.95     18.60 o
  -3   1   6       10.31        8.13      4.63 o
  -2   1   6      325.48      277.61      7.75 o
  -1   1   6       60.92       64.66      5.27 o
   0   1   6     9495.30     9255.08     68.11 o
   1   1   6     3502.68     3439.93     54.19 o
   2   1   6    13510.49    14464.81    160.97 o
   3   1   6       84.74       84.20     11.53 o
   4   1   6     3691.78     4320.48     88.86 o
   5   1   6     2948.91     3105.70     53.41 o
   6   1   6     2092.01     1913.22     78.37 o
   7   1   6      541.27      550.82     26.57 o
   8   1   6        3.94        3.17     19.14 o
   9   1   6       78.86       48.61     14.58 o
  10   1   6      336.97      300.74     21.09 o
  11   1   6        5.46       -5.86     17.61 o
  12   1   6      248.07      293.22     52.60 o
  13   1   6       23.42        3.37     24.87 o
 -14   2   6       86.06      102.02     28.54 o
 -13   2   6      322.13      316.04     32.44 o
 -12   2   6      953.44     1098.06     53.75 o
 -11   2   6        4.97       -6.66     16.81 o
 -10   2   6      296.81      309.72     17.65 o
  -9   2   6       23.35       17.88     10.89 o
  -8   2   6      202.98      203.35     13.09 o
  -7   2   6     2753.90     2911.80     34.80 o
  -6   2   6     5335.75     5310.23     47.40 o
  -5   2   6        4.73       10.11      5.69 o
  -4   2   6       30.21       16.65      5.16 o
  -3   2   6     1391.60     1427.31     20.90 o
  -2   2   6      412.10      244.70      7.74 o
  -1   2   6     7651.70     7424.43     58.69 o
   0   2   6      488.61      598.80     13.79 o
   1   2   6     1904.47     2042.17     38.47 o
   2   2   6      493.31      576.15     13.99 o
   3   2   6       73.29      100.64      7.48 o
   4   2   6    14587.78    14770.13    167.12 o
   5   2   6      903.93      826.11     36.24 o
   6   2   6        2.26      -15.10     17.83 o
   7   2   6      968.13     1001.28     34.80 o
   8   2   6     1928.98     1877.66     43.18 o
   9   2   6      846.21      818.71     31.75 o
  10   2   6      181.44      140.37     20.42 o
  11   2   6       85.83       83.90     35.56 o
  12   2   6        0.31       18.91     23.44 o
  13   2   6       68.70       34.95     27.18 o
 -14   3   6       19.13       -5.91     28.88 o
 -13   3   6      140.89      158.00     31.99 o
 -12   3   6       59.46       53.19     21.03 o
 -11   3   6      135.15      117.41     18.84 o
 -10   3   6      566.23      595.47     20.50 o
  -9   3   6     2274.97     2131.09     35.00 o
  -8   3   6     1765.27     1726.27     33.14 o
  -7   3   6      530.21      513.34     14.79 o
  -6   3   6      340.70      318.25     10.21 o
  -5   3   6      227.27      304.01      9.43 o
  -4   3   6      603.49      606.77     12.07 o
  -3   3   6       34.45       22.01      4.65 o
  -2   3   6     1557.82     1599.44     18.50 o
  -1   3   6     1494.91     1384.51     17.21 o
   0   3   6      489.54      493.60     10.42 o
   1   3   6     1701.48     1522.18     19.87 o
   2   3   6    19209.16    20538.80    168.66 o
   3   3   6      220.83      312.17     11.50 o
   4   3   6     1341.63     1440.88     26.30 o
   5   3   6      414.22      407.39     15.34 o
   6   3   6     2255.54     2471.08     42.08 o
   7   3   6     3302.12     3148.81     72.58 o
   8   3   6       72.39       47.40     17.20 o
   9   3   6      130.61      126.71     21.71 o
  10   3   6      204.48      210.01     22.63 o
  11   3   6       67.90       64.12     23.42 o
  12   3   6       98.48      134.35     29.85 o
  13   3   6       65.99       43.13     26.29 o
 -14   4   6        0.22      -28.00     30.39 o
 -13   4   6        0.22       -6.82     30.30 o
 -12   4   6      307.25      330.72     33.66 o
 -11   4   6      866.50      945.62     34.61 o
 -10   4   6      271.54      279.93     18.07 o
  -9   4   6      593.35      608.79     20.01 o
  -8   4   6       18.02       24.98      9.98 o
  -7   4   6     1570.47     1616.01     27.59 o
  -6   4   6      262.54      262.20      8.92 o
  -5   4   6    10914.72    10814.85     91.69 o
  -4   4   6      654.72      688.17     13.75 o
  -3   4   6     5273.79     5442.02     47.66 o
  -2   4   6    14978.76    15813.50    118.33 o
  -1   4   6    24241.78    24140.77    183.51 o
   0   4   6       12.20       24.72      4.62 o
   1   4   6        8.62        5.73      3.79 o
   2   4   6     3752.33     4430.47     48.08 o
   3   4   6    10964.12    11227.95    106.94 o
   4   4   6     1004.66     1051.67     24.78 o
   5   4   6     1518.53     1312.14     25.24 o
   6   4   6      680.36      689.29     19.49 o
   7   4   6        4.53       16.97     15.09 o
   8   4   6      413.35      417.49     26.75 o
   9   4   6      901.73      896.26     37.44 o
  10   4   6       44.32       59.67     19.63 o
  11   4   6        1.04      -22.58     22.58 o
  12   4   6      254.65      314.31     32.68 o
  13   4   6      124.48      181.33     37.15 o
 -14   5   6       55.81       53.44     37.60 o
 -13   5   6      236.13      250.28     81.53 o
 -12   5   6      126.83       40.65     59.58 o
 -11   5   6      296.90      272.80     22.88 o
 -10   5   6      251.26      246.42     18.92 o
  -9   5   6      785.67      800.78     22.75 o
  -8   5   6      199.27      175.18     12.81 o
  -7   5   6       39.84       56.38      9.66 o
  -6   5   6      186.29      218.54     11.61 o
  -5   5   6     1406.23     1305.77     22.52 o
  -4   5   6      521.04      552.46     12.50 o
  -3   5   6    10190.45     9902.75     79.97 o
  -2   5   6     2971.79     2972.94     35.73 o
  -1   5   6       16.27       20.17      5.31 o
   0   5   6     1717.72     1948.64     23.93 o
   1   5   6     5961.96     5755.16     46.66 o
   2   5   6      923.99      970.33     14.52 o
   3   5   6      734.42      647.15     16.67 o
   4   5   6      356.20      418.89     14.92 o
   5   5   6       15.64        6.51      7.57 o
   6   5   6      982.46     1054.74     24.74 o
   7   5   6     3288.75     3246.58     64.11 o
   8   5   6      146.94      151.58     22.47 o
   9   5   6      909.78      849.03     45.65 o
  10   5   6      107.27      112.45     27.74 o
  11   5   6      463.64      440.88     38.15 o
  12   5   6        1.02       39.50     27.82 o
  13   5   6       82.32       86.39     29.00 o
 -14   6   6        0.35       15.75     37.75 o
 -13   6   6       21.04       57.05     55.29 o
 -12   6   6       34.49       40.40     21.06 o
 -11   6   6     2289.53     2316.81     53.30 o
 -10   6   6       56.07       67.91     15.10 o
  -9   6   6     1296.71     1225.56     29.65 o
  -8   6   6       90.63      104.19     13.19 o
  -7   6   6     1117.13     1114.47     25.95 o
  -6   6   6      150.09      163.07     10.99 o
  -5   6   6       77.21       59.42      8.37 o
  -4   6   6     1860.93     1711.62     20.61 o
  -3   6   6      221.35      244.82      8.61 o
  -2   6   6      122.07      114.79      7.96 o
  -1   6   6      205.70      100.03      9.08 o
   0   6   6     2994.74     3189.33     30.59 o
   1   6   6      164.55      152.83      7.30 o
   2   6   6     1105.72     1125.50     15.88 o
   3   6   6     6703.93     6936.84     53.82 o
   4   6   6       77.66      146.51     11.30 o
   5   6   6     2926.10     2702.59     40.73 o
   6   6   6      358.36      369.16     16.38 o
   7   6   6     2566.21     2665.69     68.84 o
   8   6   6       32.69       43.68     24.03 o
   9   6   6     1245.08     1280.41     44.95 o
  10   6   6       65.55       80.64     26.44 o
  11   6   6        5.46      -25.10     25.10 o
  12   6   6       69.82       49.34     48.73 o
  13   6   6      260.46      223.55     33.16 o
 -13   7   6      803.70      805.34     64.36 o
 -12   7   6       91.83       48.08     22.07 o
 -11   7   6      493.38      389.59     29.73 o
 -10   7   6       73.64       56.51     15.33 o
  -9   7   6       88.59       87.94     13.52 o
  -8   7   6     1160.39     1074.27     27.81 o
  -7   7   6      695.88      699.95     21.88 o
  -6   7   6       87.92       57.93     10.80 o
  -5   7   6     6272.28     6201.58     63.44 o
  -4   7   6       31.99       17.44      4.90 o
  -3   7   6    20081.15    19502.40    147.54 o
  -2   7   6      550.67      606.12     14.01 o
  -1   7   6      610.26      756.94     16.32 o
   0   7   6     1397.15     1478.60     20.67 o
   1   7   6     1641.02     1662.29     20.19 o
   2   7   6     1344.72     1370.06     18.32 o
   3   7   6      891.96      754.83     15.30 o
   4   7   6      944.33      864.98     16.25 o
   5   7   6     2024.67     1957.95     39.05 o
   6   7   6       95.75       70.10     11.73 o
   7   7   6     3214.69     3236.89     50.10 o
   8   7   6       58.24       59.95     19.31 o
   9   7   6      341.79      315.70     31.46 o
  10   7   6       45.48       43.00     24.42 o
  11   7   6      392.96      442.23     43.53 o
  12   7   6        1.34       14.66     27.41 o
 -13   8   6      184.76      183.60     44.72 o
 -12   8   6       77.88       38.59     21.11 o
 -11   8   6     1099.21      979.45     41.86 o
 -10   8   6        1.50       14.65     15.35 o
  -9   8   6      211.05      168.64     15.26 o
  -8   8   6        1.96        3.41     11.04 o
  -7   8   6      841.06      800.11     23.67 o
  -6   8   6       11.92        4.67      9.68 o
  -5   8   6     7301.72     6843.59     70.28 o
  -4   8   6      958.32      936.79     17.48 o
  -3   8   6      441.15      389.35     12.79 o
  -2   8   6     3928.91     3831.84     40.18 o
  -1   8   6     3106.37     2862.34     35.00 o
   0   8   6      471.22      490.77     12.44 o
   1   8   6      844.42      830.49     18.12 o
   2   8   6      103.16      101.43      6.89 o
   3   8   6     2373.40     2349.22     27.53 o
   4   8   6     1329.00     1258.38     25.69 o
   5   8   6     1336.38     1356.84     27.62 o
   6   8   6     1650.45     1681.11     39.00 o
   7   8   6       27.53       -1.47     10.99 o
   8   8   6      163.97       93.46     19.90 o
   9   8   6     1119.90     1142.04     50.90 o
  10   8   6      238.80      213.15     32.61 o
  11   8   6       71.83       52.82     27.84 o
  12   8   6       25.79       15.23     27.62 o
 -13   9   6      235.09      198.16     45.92 o
 -12   9   6      229.29      197.71     26.88 o
 -11   9   6      210.59      196.34     26.11 o
 -10   9   6      343.18      351.78     28.05 o
  -9   9   6        6.81      -10.62     11.54 o
  -8   9   6      567.45      642.92     23.03 o
  -7   9   6     1026.95     1008.75     27.46 o
  -6   9   6      461.19      468.59     17.85 o
  -5   9   6     1200.21     1209.41     25.26 o
  -4   9   6     5934.45     5862.56     61.97 o
  -3   9   6       89.05       75.02      8.00 o
  -2   9   6      379.02      472.12     13.62 o
  -1   9   6     1669.29     1695.14     24.84 o
   0   9   6       57.17       60.35      6.50 o
   1   9   6     3427.70     3465.33     35.77 o
   2   9   6       41.23       13.75      5.37 o
   3   9   6      767.52      719.56     16.34 o
   4   9   6      164.92      194.28     11.90 o
   5   9   6     1402.14     1429.98     29.10 o
   6   9   6      898.48      879.50     26.69 o
   7   9   6     1031.20      966.71     32.12 o
   8   9   6       99.09       47.83     22.08 o
   9   9   6      132.72      136.91     27.95 o
  10   9   6        0.51       -6.49     22.54 o
  11   9   6      306.05      373.01     42.18 o
  12   9   6       14.83        7.50     28.09 o
 -12  10   6       38.83       41.84     21.88 o
 -11  10   6       93.30      140.55     23.87 o
 -10  10   6      725.62      627.14     34.69 o
  -9  10   6      367.25      287.60     23.17 o
  -8  10   6       15.38       15.45     12.32 o
  -7  10   6     1630.11     1529.36     33.51 o
  -6  10   6     2547.23     2364.13     37.71 o
  -5  10   6     1919.34     1930.87     33.16 o
  -4  10   6     1353.04     1349.39     26.62 o
  -3  10   6      758.63      765.31     18.05 o
  -2  10   6     1010.26     1008.50     22.65 o
  -1  10   6     1613.85     1536.14     24.43 o
   0  10   6      807.83      698.70     16.90 o
   1  10   6        4.47       17.98      6.52 o
   2  10   6       46.72       54.07      7.17 o
   3  10   6      199.16      175.57      9.49 o
   4  10   6     1208.90     1081.34     23.93 o
   5  10   6     1096.51     1058.71     24.47 o
   6  10   6     1687.23     1650.47     36.14 o
   7  10   6      691.78      708.82     34.67 o
   8  10   6      391.42      413.03     33.55 o
   9  10   6      283.66      349.32     33.70 o
  10  10   6      496.18      577.70     42.21 o
  11  10   6        8.54      -22.78     32.49 o
 -12  11   6       25.26       33.41     21.74 o
 -11  11   6       21.82       -2.53     23.26 o
 -10  11   6      601.87      575.64     35.02 o
  -9  11   6      136.99      168.25     20.85 o
  -8  11   6      515.45      575.59     24.59 o
  -7  11   6     2229.77     2011.92     38.94 o
  -6  11   6     1267.14     1119.72     28.05 o
  -5  11   6       26.74       20.72      9.97 o
  -4  11   6      558.40      552.22     20.91 o
  -3  11   6       70.13       59.51     10.03 o
  -2  11   6      714.87      683.15     22.83 o
  -1  11   6        0.43        3.87      6.84 o
   0  11   6      242.56      229.00     11.66 o
   1  11   6      583.82      578.81     15.47 o
   2  11   6     4407.48     4301.21     54.15 o
   3  11   6     1830.10     1778.78     26.68 o
   4  11   6        8.87       11.49      8.49 o
   5  11   6       12.00       12.49      9.52 o
   6  11   6      344.75      301.60     19.01 o
   7  11   6      290.01      337.35     21.74 o
   8  11   6       23.57       54.30     22.74 o
   9  11   6      430.89      422.69     46.19 o
  10  11   6       75.38       56.41     71.63 o
  11  11   6      223.61      220.29     45.52 o
 -12  12   6      276.58      286.21     31.01 o
 -11  12   6       23.60       -0.85     20.11 o
 -10  12   6      122.00      111.15     23.24 o
  -9  12   6       36.51       35.52     17.46 o
  -8  12   6      154.60      162.30     20.80 o
  -7  12   6        2.04       -3.68     11.97 o
  -6  12   6     5595.95     5386.04     64.86 o
  -5  12   6      338.72      295.91     16.65 o
  -4  12   6       59.15       71.24     11.32 o
  -3  12   6        5.37        1.41     10.67 o
  -2  12   6     6643.47     6717.51     70.84 o
  -1  12   6      167.49      180.22     11.84 o
   0  12   6      976.24      927.77     21.01 o
   1  12   6       12.81        8.22      7.66 o
   2  12   6        4.14        3.28      7.54 o
   3  12   6      798.27      807.10     19.66 o
   4  12   6      259.45      232.49     13.81 o
   5  12   6      296.97      291.01     15.62 o
   6  12   6       87.71       79.57     15.66 o
   7  12   6        7.69        2.88     14.58 o
   8  12   6      765.35      706.17     40.22 o
   9  12   6        0.13       14.25     29.92 o
  10  12   6      154.66      157.64     41.36 o
  11  12   6        3.13      -18.47     34.03 o
 -11  13   6       64.50       31.46     21.86 o
 -10  13   6       80.14       52.65     20.95 o
  -9  13   6        4.24      -23.62     24.25 o
  -8  13   6     4575.20     4397.50     81.82 o
  -7  13   6      321.45      320.65     20.02 o
  -6  13   6      556.13      516.16     22.08 o
  -5  13   6      358.49      310.79     17.30 o
  -4  13   6      142.51      145.17     13.79 o
  -3  13   6      246.62      238.99     15.07 o
  -2  13   6     1387.88     1345.20     28.23 o
  -1  13   6       80.14       81.30     10.41 o
   0  13   6      866.89      872.86     27.02 o
   1  13   6      102.33      131.67     10.85 o
   2  13   6     4964.41     4786.39     50.40 o
   3  13   6     2549.11     2495.43     37.08 o
   4  13   6      891.35      883.05     25.72 o
   5  13   6        1.02        2.15     11.42 o
   6  13   6       72.32       81.70     16.46 o
   7  13   6       71.00       92.88     19.55 o
   8  13   6      270.15      282.98     31.14 o
   9  13   6      123.43       60.83     34.19 o
  10  13   6      620.58      666.18     58.72 o
 -11  14   6        0.42       -5.81     24.47 o
 -10  14   6      113.33       93.67     23.91 o
  -9  14   6       13.97        6.07     19.34 o
  -8  14   6      561.47      482.41     32.09 o
  -7  14   6       94.18      102.40     15.95 o
  -6  14   6      188.45      190.19     16.94 o
  -5  14   6      395.69      397.80     20.09 o
  -4  14   6      414.98      458.88     19.66 o
  -3  14   6       61.95       59.31     11.89 o
  -2  14   6      246.89      244.79     15.44 o
  -1  14   6      322.93      323.32     16.57 o
   0  14   6      466.56      479.21     16.49 o
   1  14   6      281.43      261.55     13.64 o
   2  14   6      165.86      173.54     12.24 o
   3  14   6       96.06      115.25     12.98 o
   4  14   6       79.94       85.66     15.63 o
   5  14   6      634.56      629.89     34.15 o
   6  14   6      297.91      267.96     24.21 o
   7  14   6       49.58       86.05     32.19 o
   8  14   6     1348.61     1424.62     76.62 o
   9  14   6       33.07       38.21     31.38 o
  10  14   6       62.05       19.73     35.73 o
 -10  15   6      287.17      354.81     34.16 o
  -9  15   6      443.78      382.62     37.96 o
  -8  15   6      599.61      607.90     38.04 o
  -7  15   6       91.22       72.36     16.06 o
  -6  15   6      125.10      103.48     15.43 o
  -5  15   6      172.58      184.00     16.86 o
  -4  15   6     3011.89     3008.74     46.18 o
  -3  15   6      766.92      713.64     23.48 o
  -2  15   6        3.09        0.72      9.82 o
  -1  15   6      663.00      708.17     22.56 o
   0  15   6      542.04      540.19     18.85 o
   1  15   6     1928.49     1996.95     31.81 o
   2  15   6     2837.02     2757.49     46.03 o
   3  15   6        1.12       -6.43     11.69 o
   4  15   6       21.30        2.96     14.88 o
   5  15   6       92.80       90.84     19.21 o
   6  15   6      340.89      358.76     27.71 o
   7  15   6      323.71      350.87     33.13 o
   8  15   6      256.75      259.07     89.50 o
   9  15   6        7.66      -17.71     41.37 o
  -9  16   6      103.32       72.38     27.07 o
  -8  16   6       38.35       25.44     17.59 o
  -7  16   6       19.46       11.60     13.37 o
  -6  16   6      816.13      817.58     26.97 o
  -5  16   6      509.58      525.73     24.20 o
  -4  16   6       15.05       -5.66     11.63 o
  -3  16   6        9.38       11.52     11.57 o
  -2  16   6      122.79       90.74     13.84 o
  -1  16   6       32.47       34.03     11.45 o
   0  16   6      163.46      178.48     16.53 o
   1  16   6        3.26        4.59     11.18 o
   2  16   6      318.98      328.11     18.78 o
   3  16   6      275.36      307.25     23.20 o
   4  16   6      612.77      638.72     42.94 o
   5  16   6        6.09       20.70     16.90 o
   6  16   6       30.05       31.27     17.43 o
   7  16   6        9.88        0.78     20.41 o
   8  16   6      299.95      263.09     91.99 o
  -8  17   6        1.85      -12.83     15.04 o
  -7  17   6        5.95       46.52     15.03 o
  -6  17   6        8.62       -2.33     13.09 o
  -5  17   6      293.75      312.03     21.13 o
  -4  17   6       73.08       34.88     13.75 o
  -3  17   6      889.22      893.49     28.91 o
  -2  17   6      118.28      163.41     18.57 o
  -1  17   6      389.30      360.53     22.37 o
   0  17   6        0.34      -11.69     11.69 o
   1  17   6     1141.25     1151.01     36.84 o
   2  17   6      366.07      346.15     20.45 o
   3  17   6      180.81      203.78     23.72 o
   4  17   6       21.18       26.88     16.55 o
   5  17   6      264.68      298.72     28.21 o
   6  17   6      432.99      465.73     32.68 o
   7  17   6      452.06      449.68     51.16 o
  -7  18   6      150.34      152.55     19.05 o
  -6  18   6      367.27      386.51     23.80 o
  -5  18   6      209.72      253.52     20.61 o
  -4  18   6       15.63      -11.78     13.63 o
  -3  18   6      248.43      270.91     21.53 o
  -2  18   6       55.26       45.75     15.74 o
  -1  18   6      288.53      329.15     25.36 o
   0  18   6        1.89        4.30     13.30 o
   1  18   6       76.13       75.10     16.12 o
   2  18   6       15.29        4.52     13.16 o
   3  18   6      654.01      704.48     36.53 o
   4  18   6      616.32      583.63     34.26 o
   5  18   6      468.73      567.85     35.67 o
   6  18   6       33.75        8.63     19.27 o
  -6  19   6        9.95       -5.24     16.09 o
  -5  19   6       79.36      101.02     18.39 o
  -4  19   6        2.58       -6.04     14.16 o
  -3  19   6     1162.64     1153.17     37.39 o
  -2  19   6      194.42      214.82     21.47 o
  -1  19   6      215.59      177.37     20.47 o
   0  19   6        1.48       -7.57     12.32 o
   1  19   6       94.52      147.42     18.32 o
   2  19   6       16.90       24.77     14.43 o
   3  19   6        9.26       42.62     18.45 o
   4  19   6       80.73      127.17     22.94 o
   5  19   6      400.69      504.11     37.06 o
  -4  20   6       45.27       73.03     18.42 o
  -3  20   6        4.73        6.68     15.19 o
  -2  20   6      232.77      220.70     25.16 o
  -1  20   6      434.32      458.50     29.82 o
   0  20   6      401.76      360.76     25.39 o
   1  20   6      134.00      134.84     19.86 o
   2  20   6       19.15       21.27     15.89 o
   3  20   6       61.80       64.24     23.84 o
  -1  21   6        1.84        7.01     15.91 o
   0  21   6      105.58      137.66     20.47 o
 -13   0   7      291.36      326.51     88.85 o
 -11   0   7       77.84       57.79     18.75 o
  -9   0   7      125.16      120.92     29.18 o
  -7   0   7    10443.43    10544.33    147.04 o
  -5   0   7     4105.49     4130.49     62.50 o
  -3   0   7     5193.39     5198.48     62.86 o
  -1   0   7     2161.41     1991.79     35.25 o
   1   0   7     3380.00     3139.73     44.70 o
   3   0   7    21184.84    22099.15    410.95 o
   5   0   7    10086.37    10799.46    393.40 o
   7   0   7      894.00      784.88     45.84 o
   9   0   7       23.48        0.11     19.39 o
  11   0   7       69.21       65.94     24.58 o
  13   0   7      166.03      215.07     46.87 o
 -14   1   7       41.84       41.03     25.38 o
 -13   1   7      216.06      307.94     32.39 o
 -12   1   7       36.09        5.47     18.98 o
 -11   1   7       28.24       37.09     12.76 o
 -10   1   7       90.99      118.09     14.66 o
  -9   1   7     1158.44     1041.20     25.47 o
  -8   1   7        8.34       13.35      9.13 o
  -7   1   7      358.34      365.78     13.71 o
  -6   1   7      663.00      690.87     15.61 o
  -5   1   7     2076.13     1901.37     24.06 o
  -4   1   7       11.03       20.85      5.67 o
  -3   1   7     3302.61     3317.24     31.69 o
  -2   1   7     8206.59     8466.75     68.05 o
  -1   1   7      106.03      161.85      7.52 o
   0   1   7      963.06      862.03     15.04 o
   1   1   7    15074.88    15127.88    116.54 o
   2   1   7     2813.74     3237.42     40.35 o
   3   1   7       17.45       -6.97      6.97 o
   4   1   7     1617.21     1751.30     35.66 o
   5   1   7     2042.97     1918.38     64.64 o
   6   1   7      126.51       95.25     15.85 o
   7   1   7      964.13     1061.87     38.79 o
   8   1   7        5.15       -6.71     17.73 o
   9   1   7       26.16       15.53     16.67 o
  10   1   7      153.94      180.89     19.33 o
  11   1   7     1853.32     1889.70     58.94 o
  12   1   7       41.49       40.61     25.12 o
  13   1   7        0.08      -32.41     32.41 o
 -14   2   7       19.04       22.36     25.49 o
 -13   2   7        5.55      -21.15     21.15 o
 -12   2   7      222.36      308.68     28.49 o
 -11   2   7       71.07       46.78     14.98 o
 -10   2   7        5.45        6.77     12.07 o
  -9   2   7       65.37       71.66     12.40 o
  -8   2   7      220.63      219.37     14.97 o
  -7   2   7     2934.75     2658.27     33.77 o
  -6   2   7      388.96      351.10     11.31 o
  -5   2   7      226.50      226.84      9.36 o
  -4   2   7      542.65      526.53     12.77 o
  -3   2   7     3617.69     3884.94     35.38 o
  -2   2   7     2625.00     2428.11     26.36 o
  -1   2   7     4982.66     4907.24     42.39 o
   0   2   7     1325.94     1241.75     18.29 o
   1   2   7       17.31       21.43      4.77 o
   2   2   7      689.80      764.22     16.17 o
   3   2   7     6938.24     6906.11     77.55 o
   4   2   7      981.04      864.18     19.74 o
   5   2   7     1497.07     1572.14     28.11 o
   6   2   7       20.71       27.96     15.28 o
   7   2   7     1646.29     1637.25     65.94 o
   8   2   7      320.56      285.31     21.91 o
   9   2   7       33.84       21.41     15.54 o
  10   2   7        0.84       -9.16     13.64 o
  11   2   7       29.22      -11.13     20.76 o
  12   2   7      164.21      118.69     31.30 o
  13   2   7      228.04      200.82     32.67 o
 -14   3   7      507.93      443.31     45.42 o
 -13   3   7       26.73       -5.96     33.67 o
 -12   3   7       47.80       43.08     28.00 o
 -11   3   7       10.35       14.68     14.48 o
 -10   3   7        4.51       11.18     11.16 o
  -9   3   7     2691.83     2653.63     48.83 o
  -8   3   7     1927.66     1840.99     31.36 o
  -7   3   7       79.02       87.86     10.75 o
  -6   3   7        2.22        0.92      5.90 o
  -5   3   7      185.11      181.68      8.38 o
  -4   3   7     5087.54     4858.77     45.05 o
  -3   3   7     1071.95     1033.39     16.70 o
  -2   3   7     3685.05     4045.05     35.77 o
  -1   3   7       42.11       42.21      4.88 o
   0   3   7     1125.41     1183.67     16.59 o
   1   3   7    16043.18    16503.74    120.77 o
   2   3   7     1876.24     2163.49     29.90 o
   3   3   7     3928.57     4469.34     50.78 o
   4   3   7      119.91      112.99      9.74 o
   5   3   7     6317.27     6523.94     87.55 o
   6   3   7      458.41      427.44     26.73 o
   7   3   7     1715.89     1810.76     53.83 o
   8   3   7       55.35       24.78     16.97 o
   9   3   7        1.92        0.85     15.49 o
  10   3   7      307.50      349.23     31.59 o
  11   3   7      429.25      447.60     34.09 o
  12   3   7      214.84      197.35     30.71 o
  13   3   7       27.37       57.42     32.05 o
 -14   4   7       12.53       14.68     34.63 o
 -13   4   7       39.18      -29.50     51.51 o
 -12   4   7      153.09      170.85     25.12 o
 -11   4   7       32.07        9.89     15.58 o
 -10   4   7        3.84       -2.62     10.95 o
  -9   4   7       49.02       37.25     12.72 o
  -8   4   7      689.60      678.08     27.07 o
  -7   4   7      126.31      147.60     11.67 o
  -6   4   7     2626.20     2511.73     30.70 o
  -5   4   7     3847.45     3722.50     38.45 o
  -4   4   7     4789.15     4664.77     44.29 o
  -3   4   7     7659.49     7975.90     62.73 o
  -2   4   7     6363.08     6198.31     47.47 o
  -1   4   7      481.64      580.54     10.98 o
   0   4   7     2462.53     2478.63     24.70 o
   1   4   7     1001.07     1170.89     15.69 o
   2   4   7      285.00      309.73     11.17 o
   3   4   7       12.41       63.44      8.80 o
   4   4   7     2493.97     2460.16     35.40 o
   5   4   7      110.38      131.94     12.85 o
   6   4   7      355.03      357.87     22.48 o
   7   4   7     1887.83     1887.17     53.83 o
   8   4   7      639.44      618.90     31.71 o
   9   4   7       70.20       53.36     19.01 o
  10   4   7        9.61        0.70     22.47 o
  11   4   7        6.80      -10.63     22.08 o
  12   4   7      436.15      457.52     36.19 o
  13   4   7      302.83      336.28     46.81 o
 -14   5   7      329.36      383.76     55.94 o
 -13   5   7        1.16      -23.72     30.28 o
 -12   5   7       17.76       35.29     21.82 o
 -11   5   7      100.23      101.32     18.94 o
 -10   5   7      188.01      215.45     18.27 o
  -9   5   7       31.21       30.67     12.60 o
  -8   5   7      232.24      242.91     14.65 o
  -7   5   7      813.91      804.39     21.04 o
  -6   5   7     1340.19     1178.37     30.21 o
  -5   5   7       55.73       45.71      6.43 o
  -4   5   7     3252.59     3073.29     31.45 o
  -3   5   7     2476.67     2538.33     27.01 o
  -2   5   7      177.20      150.23      8.65 o
  -1   5   7     1104.03     1363.49     17.26 o
   0   5   7      498.15      334.75      9.30 o
   1   5   7     9382.83     9940.04     74.41 o
   2   5   7     6911.10     7068.28     56.08 o
   3   5   7      390.15      352.07     12.11 o
   4   5   7      932.98      979.93     21.15 o
   5   5   7      730.44      757.91     23.72 o
   6   5   7     3330.34     3206.28     46.13 o
   7   5   7       81.29      100.88     17.63 o
   8   5   7        9.14        0.53     16.93 o
   9   5   7        1.13      -16.78     16.78 o
  10   5   7      591.39      640.80     42.43 o
  11   5   7        0.82      -18.68     24.13 o
  12   5   7      328.16      337.45     34.69 o
 -13   6   7        2.43       11.83     33.12 o
 -12   6   7     1206.61     1191.92     45.54 o
 -11   6   7        5.20       18.49     20.76 o
 -10   6   7       25.02       18.05     12.39 o
  -9   6   7      263.13      215.31     16.76 o
  -8   6   7      636.55      612.66     21.60 o
  -7   6   7        6.34       -0.46     10.26 o
  -6   6   7     3966.81     3946.17     56.10 o
  -5   6   7      115.19       80.47     11.09 o
  -4   6   7       17.06       17.18      5.70 o
  -3   6   7      171.85      151.14     10.41 o
  -2   6   7     5802.67     5422.22     61.65 o
  -1   6   7      385.88      421.17     12.43 o
   0   6   7     4331.65     4735.96     41.67 o
   1   6   7     4348.53     4631.65     41.05 o
   2   6   7     1436.76     1507.84     19.10 o
   3   6   7      159.83      133.87      9.13 o
   4   6   7     1210.81     1208.63     26.18 o
   5   6   7     1002.14      969.87     32.92 o
   6   6   7       35.27       36.18     10.24 o
   7   6   7      264.20      226.77     22.47 o
   8   6   7      786.74      721.85     33.81 o
   9   6   7      641.22      684.97     40.28 o
  10   6   7      384.25      380.93     36.06 o
  11   6   7       58.85       74.44     28.41 o
  12   6   7      480.55      486.63     44.02 o
 -13   7   7       52.85       74.48     27.88 o
 -12   7   7        0.02       -0.19     19.21 o
 -11   7   7       32.45       55.93     19.69 o
 -10   7   7      230.48      295.12     21.18 o
  -9   7   7        0.76       15.34     12.22 o
  -8   7   7     1401.67     1397.48     31.45 o
  -7   7   7      452.59      522.46     19.79 o
  -6   7   7      420.29      431.42     25.15 o
  -5   7   7       23.18       20.32      8.64 o
  -4   7   7     4246.54     4069.73     39.21 o
  -3   7   7      191.22      203.00      9.55 o
  -2   7   7     4796.61     4931.63     47.79 o
  -1   7   7     1840.79     2026.79     26.27 o
   0   7   7      439.37      581.09     12.74 o
   1   7   7     1440.86     1563.73     19.99 o
   2   7   7        7.18       11.42      5.11 o
   3   7   7        7.58       12.24      5.41 o
   4   7   7     4654.69     4581.36     54.06 o
   5   7   7      776.61      704.95     23.65 o
   6   7   7     3745.13     3525.92     55.28 o
   7   7   7     1664.64     1638.89     46.65 o
   8   7   7       46.43       41.05     18.17 o
   9   7   7      957.80      833.36     43.73 o
  10   7   7      881.85      919.99     48.14 o
  11   7   7        3.20       -2.84     24.14 o
  12   7   7       25.49      -12.49     27.29 o
 -13   8   7        2.46      -24.59     24.59 o
 -12   8   7      840.66      825.85     48.07 o
 -11   8   7      170.60      182.04     24.98 o
 -10   8   7        6.47       -5.28     13.71 o
  -9   8   7      244.18      207.84     16.90 o
  -8   8   7      440.51      441.70     20.07 o
  -7   8   7     1481.57     1388.13     30.88 o
  -6   8   7      157.64      139.99     13.16 o
  -5   8   7      574.74      534.66     17.62 o
  -4   8   7      103.90      114.05     10.45 o
  -3   8   7     5109.04     5264.88     51.69 o
  -2   8   7     3271.01     3034.15     37.35 o
  -1   8   7       45.99       61.48      7.16 o
   0   8   7     3488.88     3928.19     37.88 o
   1   8   7      758.50      781.15     19.25 o
   2   8   7     1292.71     1287.93     18.85 o
   3   8   7     1106.47     1060.61     17.34 o
   4   8   7     2100.54     2016.43     29.26 o
   5   8   7      485.34      465.12     23.53 o
   6   8   7      410.20      443.09     19.59 o
   7   8   7       34.56       32.70     14.29 o
   8   8   7      239.74      243.17     28.95 o
   9   8   7      265.33      293.78     39.40 o
  10   8   7      608.72      516.12     72.97 o
  11   8   7      226.32      176.24     33.15 o
  12   8   7      315.88      268.50     39.91 o
 -13   9   7      278.29      280.23     40.06 o
 -12   9   7       37.74        3.18     19.38 o
 -11   9   7      246.41      183.36     26.21 o
 -10   9   7      366.39      371.86     25.79 o
  -9   9   7      225.12      244.10     18.00 o
  -8   9   7     5512.71     5369.36     68.77 o
  -7   9   7      367.71      385.58     19.27 o
  -6   9   7     2241.24     2146.50     35.54 o
  -5   9   7      275.09      284.65     17.64 o
  -4   9   7     2121.44     2131.83     38.29 o
  -3   9   7       53.69       40.32      7.61 o
  -2   9   7     1077.13     1012.94     19.70 o
  -1   9   7      884.15      825.46     19.17 o
   0   9   7     2202.76     2077.48     28.19 o
   1   9   7     1335.64     1284.76     20.48 o
   2   9   7      489.47      536.18     13.35 o
   3   9   7        0.46        5.72      5.90 o
   4   9   7      212.76      225.19     11.97 o
   5   9   7     3482.91     3632.22     49.70 o
   6   9   7     3448.63     3388.50     52.78 o
   7   9   7       55.63       39.04     12.70 o
   8   9   7      978.27     1008.02     56.09 o
   9   9   7       73.95       54.93     37.08 o
  10   9   7      253.97      240.65     33.41 o
  11   9   7      160.86      157.44     61.04 o
 -12  10   7       86.70       90.34     31.41 o
 -11  10   7      188.98      208.88     26.14 o
 -10  10   7       50.51       58.38     17.43 o
  -9  10   7        1.39      -13.00     13.00 o
  -8  10   7       24.87       40.50     13.09 o
  -7  10   7      936.68      993.91     27.94 o
  -6  10   7       57.30       47.25     11.65 o
  -5  10   7      206.77      204.31     13.76 o
  -4  10   7       46.97       61.70     10.51 o
  -3  10   7      412.21      402.88     15.85 o
  -2  10   7      191.38      142.10     10.01 o
  -1  10   7      292.09      264.24     11.77 o
   0  10   7       33.22       36.08      6.65 o
   1  10   7        5.53        1.99      4.88 o
   2  10   7      208.85      217.86     10.63 o
   3  10   7      615.24      552.61     15.05 o
   4  10   7      374.85      380.12     16.00 o
   5  10   7     3881.18     3927.71     49.72 o
   6  10   7      242.97      260.17     17.73 o
   7  10   7        2.51       -0.88     11.70 o
   8  10   7      210.98      131.14     25.85 o
   9  10   7      469.35      472.24     38.22 o
  10  10   7       32.72       94.59     28.11 o
  11  10   7       98.52       57.39     28.96 o
 -12  11   7       50.74       36.39     22.88 o
 -11  11   7       66.05       42.77     21.41 o
 -10  11   7       25.81       24.16     27.18 o
  -9  11   7     1595.44     1611.36     39.85 o
  -8  11   7      356.74      358.96     21.54 o
  -7  11   7      409.19      434.87     21.13 o
  -6  11   7      732.19      738.93     23.24 o
  -5  11   7     1478.58     1447.98     30.59 o
  -4  11   7      131.64      147.17     13.04 o
  -3  11   7      151.92      159.38     12.62 o
  -2  11   7       15.03       -1.66      7.53 o
  -1  11   7      839.63      821.79     19.32 o
   0  11   7      771.19      673.50     16.84 o
   1  11   7     5054.77     5065.21     50.28 o
   2  11   7      163.75      163.75     10.59 o
   3  11   7      329.64      350.10     13.41 o
   4  11   7     1284.03     1324.72     27.82 o
   5  11   7      971.31     1047.86     25.77 o
   6  11   7     1432.96     1274.14     33.80 o
   7  11   7       42.65       66.58     15.70 o
   8  11   7      149.79      114.96     26.49 o
   9  11   7      380.76      331.22     35.00 o
  10  11   7      198.74      161.12     39.78 o
  11  11   7      447.71      579.73     59.36 o
 -12  12   7       12.57        8.64     22.14 o
 -11  12   7      134.55      133.45     25.70 o
 -10  12   7       41.16      -11.42     27.90 o
  -9  12   7       19.46       -3.74     19.09 o
  -8  12   7      258.41      263.74     20.51 o
  -7  12   7     2064.12     2074.75     40.42 o
  -6  12   7      248.98      249.21     16.54 o
  -5  12   7       95.37      110.34     13.30 o
  -4  12   7     1110.74     1037.82     25.77 o
  -3  12   7     3063.15     2961.89     42.67 o
  -2  12   7      533.00      494.05     18.09 o
  -1  12   7      920.77      914.49     21.34 o
   0  12   7      497.22      518.98     14.90 o
   1  12   7      135.04      152.23     12.02 o
   2  12   7       75.40       69.63      9.65 o
   3  12   7     3056.91     2990.99     40.02 o
   4  12   7       78.72       47.28     11.44 o
   5  12   7     3457.52     3507.63     55.03 o
   6  12   7      788.92      758.26     29.28 o
   7  12   7      785.43      888.48     50.81 o
   8  12   7      206.22      250.23     29.99 o
   9  12   7      230.89      313.57     75.90 o
  10  12   7        4.56      -22.09     31.67 o
 -11  13   7        3.28      -19.95     19.95 o
 -10  13   7       41.20       38.31     21.63 o
  -9  13   7     1406.39     1449.68     45.04 o
  -8  13   7       28.14       10.30     14.00 o
  -7  13   7      364.37      373.49     23.80 o
  -6  13   7      134.21      134.36     15.62 o
  -5  13   7      269.22      329.62     17.87 o
  -4  13   7      440.40      409.76     18.45 o
  -3  13   7      433.58      446.82     20.40 o
  -2  13   7      248.06      234.41     14.87 o
  -1  13   7      164.97      179.83     13.53 o
   0  13   7        5.09        3.97      8.25 o
   1  13   7     2443.80     2376.14     33.21 o
   2  13   7      272.27      247.92     13.27 o
   3  13   7      449.23      511.37     17.73 o
   4  13   7      244.48      220.07     15.86 o
   5  13   7      171.67      138.90     15.31 o
   6  13   7      226.59      231.67     30.25 o
   7  13   7      277.03      320.00     28.48 o
   8  13   7       19.86      -17.59     20.55 o
   9  13   7      488.25      449.77     49.56 o
  10  13   7        8.69       -0.79     31.25 o
 -10  14   7        3.21       -8.73     19.38 o
  -9  14   7      215.43      179.84     23.23 o
  -8  14   7      107.63      101.65     18.01 o
  -7  14   7      753.51      730.68     29.28 o
  -6  14   7      366.48      367.37     21.07 o
  -5  14   7        1.21       12.59     11.24 o
  -4  14   7      409.19      371.67     18.64 o
  -3  14   7     1028.69     1101.72     31.01 o
  -2  14   7      174.48      188.46     14.71 o
  -1  14   7      773.37      781.58     27.35 o
   0  14   7      856.87      819.34     20.70 o
   1  14   7        0.34        9.06      8.75 o
   2  14   7      252.68      224.72     13.21 o
   3  14   7      891.33      934.53     27.02 o
   4  14   7        4.85      -10.76     10.76 o
   5  14   7        9.14       -5.37     14.22 o
   6  14   7       55.33       69.48     23.51 o
   7  14   7     1361.23     1390.42     53.85 o
   8  14   7       88.47      160.82     26.85 o
   9  14   7      379.78      457.63     74.37 o
 -10  15   7       53.91       41.12     22.82 o
  -9  15   7      720.59      696.47     34.79 o
  -8  15   7        0.71        6.41     15.09 o
  -7  15   7       91.45       67.00     19.99 o
  -6  15   7        2.67       -8.35     12.18 o
  -5  15   7     1089.42     1138.93     31.57 o
  -4  15   7      265.27      277.34     18.63 o
  -3  15   7      107.70       88.60     12.89 o
  -2  15   7       91.94       82.82     12.87 o
  -1  15   7      759.70      753.61     23.39 o
   0  15   7     1319.82     1378.09     28.31 o
   1  15   7     1779.81     1716.42     29.62 o
   2  15   7       16.61       -1.21      9.87 o
   3  15   7     1146.58     1275.85     43.32 o
   4  15   7      316.84      347.57     26.13 o
   5  15   7     1605.72     1607.05     54.32 o
   6  15   7      124.46      100.68     21.00 o
   7  15   7      431.85      479.27     36.66 o
   8  15   7        9.28        1.37     22.86 o
   9  15   7      145.16      178.35     62.78 o
  -9  16   7       16.19       56.21     22.76 o
  -8  16   7      148.85      162.08     22.85 o
  -7  16   7      177.75      241.08     20.00 o
  -6  16   7      370.25      378.90     28.00 o
  -5  16   7      154.73      148.94     16.90 o
  -4  16   7        1.59        2.94     12.45 o
  -3  16   7       60.73       61.96     13.31 o
  -2  16   7      553.99      554.01     23.09 o
  -1  16   7      344.29      322.56     18.21 o
   0  16   7        6.93        8.26     10.64 o
   1  16   7      400.94      433.74     21.02 o
   2  16   7      151.95      169.59     20.06 o
   3  16   7      153.90      130.89     20.50 o
   4  16   7       21.33       -2.18     22.56 o
   5  16   7        6.07       15.72     16.79 o
   6  16   7       10.30       -6.22     17.97 o
   7  16   7      132.90      124.33     27.15 o
   8  16   7      681.99      716.84     45.01 o
  -8  17   7      151.29      186.89     22.97 o
  -7  17   7       35.73       27.01     13.97 o
  -6  17   7       67.81       79.48     15.66 o
  -5  17   7       98.90       99.01     16.20 o
  -4  17   7      526.94      524.86     24.59 o
  -3  17   7      188.57      193.00     17.69 o
  -2  17   7     1311.06     1278.87     34.11 o
  -1  17   7      494.78      507.36     24.86 o
   0  17   7      203.28      204.40     18.97 o
   1  17   7       42.44       30.22     13.21 o
   2  17   7      104.07       96.52     15.44 o
   3  17   7       12.93       -1.98     15.23 o
   4  17   7      409.49      478.24     42.54 o
   5  17   7      672.75      679.26     36.41 o
   6  17   7      245.19      262.52     28.06 o
   7  17   7      125.07      164.73     29.89 o
  -7  18   7      138.98      111.64     23.45 o
  -6  18   7       10.50       17.03     14.75 o
  -5  18   7        9.40       10.99     13.38 o
  -4  18   7       31.72       10.66     13.84 o
  -3  18   7        0.66        5.97     14.13 o
  -2  18   7     2029.80     2038.89     46.92 o
  -1  18   7        5.96        4.76     13.77 o
   0  18   7      111.18      146.76     18.34 o
   1  18   7      177.38      179.39     19.53 o
   2  18   7      469.80      555.59     29.51 o
   3  18   7       68.27       66.48     19.57 o
   4  18   7      134.88      160.03     23.50 o
   5  18   7       65.42       73.91     21.02 o
   6  18   7       56.36       66.34     21.05 o
  -6  19   7      119.34      129.70     20.66 o
  -5  19   7        0.82       -0.03     15.24 o
  -4  19   7      422.39      426.04     26.53 o
  -3  19   7        2.77       -4.80     14.61 o
  -2  19   7       78.22       72.84     17.68 o
  -1  19   7      131.32      153.44     19.75 o
   0  19   7      229.91      252.84     26.95 o
   1  19   7      111.29      122.94     19.73 o
   2  19   7      117.78      124.60     22.74 o
   3  19   7       23.75       27.67     18.26 o
   4  19   7      506.75      551.84     35.83 o
   5  19   7       18.56        5.83     18.73 o
  -4  20   7        4.37       -0.02     15.23 o
  -3  20   7       83.24       42.56     17.34 o
  -2  20   7      680.64      709.79     40.61 o
  -1  20   7      188.23      161.58     26.17 o
   0  20   7      388.67      426.40     29.38 o
   1  20   7       52.88       56.56     16.64 o
   2  20   7       25.81       18.97     19.14 o
   3  20   7        4.55        1.64     17.83 o
 -14   0   8      388.81      493.11     91.27 o
 -12   0   8      246.09      148.46     42.50 o
 -10   0   8       13.86        7.25     29.76 o
  -8   0   8     2683.91     2389.18     50.22 o
  -6   0   8     1387.18     1535.23     36.68 o
  -4   0   8     2461.00     2368.49     48.56 o
  -2   0   8     7728.95     7743.20    123.16 o
   0   0   8    22962.98    22625.39    241.34 o
   2   0   8     2871.18     3020.77     44.84 o
   4   0   8       35.29      103.41     32.27 o
   6   0   8      200.03      123.85     27.77 o
   8   0   8      478.52      548.84     93.52 o
  10   0   8      187.79      222.26     29.71 o
  12   0   8      599.28      802.42     88.05 o
 -14   1   8      176.77      164.40     30.90 o
 -13   1   8      130.16      103.30     26.40 o
 -12   1   8       50.24       72.78     17.64 o
 -11   1   8       16.72        5.25     12.10 o
 -10   1   8     1234.66     1232.60     30.81 o
  -9   1   8      173.29      143.93     14.84 o
  -8   1   8       37.23       38.19     10.68 o
  -7   1   8     1379.69     1415.08     24.78 o
  -6   1   8     9652.96     9966.16     84.61 o
  -5   1   8     2642.55     2575.47     31.49 o
  -4   1   8     2791.09     2473.52     27.89 o
  -3   1   8     1273.53     1447.95     19.66 o
  -2   1   8      108.94      167.67      7.88 o
  -1   1   8     3921.74     4133.63     41.59 o
   0   1   8    10732.84    10560.30     87.17 o
   1   1   8     5550.04     5574.07     50.56 o
   2   1   8      938.10      898.53     15.33 o
   3   1   8     1110.16     1196.57     19.30 o
   4   1   8     7079.47     7347.85     86.00 o
   5   1   8      369.69      355.77     19.34 o
   6   1   8     1138.57     1155.53     35.28 o
   7   1   8       24.46       47.40     16.59 o
   8   1   8      554.51      531.63     29.42 o
   9   1   8       23.80       31.07     16.93 o
  10   1   8     1212.74     1208.81     36.30 o
  11   1   8       10.72        5.20     24.02 o
  12   1   8       36.57        8.67     27.64 o
  13   1   8        3.48      -32.42     32.42 o
 -14   2   8       15.12       14.51     30.53 o
 -13   2   8      181.18      221.14     30.41 o
 -12   2   8        3.29      -14.56     14.56 o
 -11   2   8      217.83      263.46     18.48 o
 -10   2   8       70.11       80.85     13.84 o
  -9   2   8      304.80      297.13     16.47 o
  -8   2   8     3626.93     3394.81     44.59 o
  -7   2   8        8.20        7.20      8.45 o
  -6   2   8     1025.01     1000.42     23.49 o
  -5   2   8      214.93      208.34      9.52 o
  -4   2   8     5873.23     5558.17     48.43 o
  -3   2   8     1095.15     1210.57     17.74 o
  -2   2   8     4304.40     4110.37     39.09 o
  -1   2   8      322.18      430.91     10.75 o
   0   2   8      881.67      786.35     15.22 o
   1   2   8     1525.30     1622.89     22.25 o
   2   2   8    14568.50    15073.60    126.46 o
   3   2   8      705.11      770.35     22.63 o
   4   2   8     4330.67     4400.57     55.08 o
   5   2   8        2.90       27.67     14.60 o
   6   2   8      129.67      101.38     18.49 o
   7   2   8      135.67      147.66     19.58 o
   8   2   8      910.09      889.41     32.59 o
   9   2   8      102.74       95.60     18.62 o
  10   2   8      118.50      141.73     27.37 o
  11   2   8      539.26      496.91     35.32 o
  12   2   8      311.42      328.70     38.88 o
  13   2   8        1.07       16.26     42.50 o
 -14   3   8        7.15       -9.56     29.23 o
 -13   3   8       62.78       70.62     92.15 o
 -12   3   8      239.94      254.48     27.35 o
 -11   3   8       12.30       15.48     13.37 o
 -10   3   8      200.09      230.77     27.70 o
  -9   3   8     1026.34     1033.98     32.46 o
  -8   3   8        4.60       -6.65     10.10 o
  -7   3   8      599.50      602.61     18.40 o
  -6   3   8     1530.27     1507.98     24.20 o
  -5   3   8     4788.02     4899.28     44.93 o
  -4   3   8        7.23       15.21      6.11 o
  -3   3   8     3519.80     3846.59     38.46 o
  -2   3   8     1037.67      954.80     14.25 o
  -1   3   8       13.04       26.97      5.09 o
   0   3   8     4228.98     4271.51     39.69 o
   1   3   8     6561.18     6540.55     52.19 o
   2   3   8     8423.19     8788.57     73.71 o
   3   3   8     1093.38      925.96     19.98 o
   4   3   8     2645.98     2538.49     36.11 o
   5   3   8       85.49       73.34     11.52 o
   6   3   8       44.67       18.44     16.28 o
   7   3   8      124.12      136.95     19.11 o
   8   3   8      125.17      126.11     21.06 o
   9   3   8      255.68      259.84     24.08 o
  10   3   8      540.56      623.31     35.79 o
  11   3   8      167.27      198.63     37.79 o
  12   3   8        2.45      -26.76     26.76 o
 -14   4   8      112.75      143.79     51.59 o
 -13   4   8      721.46      824.78     61.73 o
 -12   4   8      327.56      347.19     28.98 o
 -11   4   8        4.68      -10.72     17.83 o
 -10   4   8      162.21      153.34     15.76 o
  -9   4   8     1739.88     1714.61     32.59 o
  -8   4   8      603.95      601.95     19.68 o
  -7   4   8     5208.39     4950.13     55.46 o
  -6   4   8      142.57      143.73      9.65 o
  -5   4   8        9.23       -6.00      6.28 o
  -4   4   8       18.10        4.83      6.09 o
  -3   4   8     4739.09     4631.10     41.79 o
  -2   4   8       38.40       13.11      4.67 o
  -1   4   8     2816.43     2650.95     27.72 o
   0   4   8      479.51      617.77     13.06 o
   1   4   8    21618.65    21504.93    156.27 o
   2   4   8      875.33     1051.75     17.95 o
   3   4   8     4266.35     4609.10     54.05 o
   4   4   8     2152.84     2247.87     34.24 o
   5   4   8        9.02       -4.19      7.77 o
   6   4   8     2187.64     2078.45     48.49 o
   7   4   8      811.32      814.24     34.32 o
   8   4   8        4.58      -15.21     15.21 o
   9   4   8       85.24       73.44     20.50 o
  10   4   8       20.78        6.50     21.04 o
  11   4   8      547.87      597.23     42.29 o
  12   4   8      201.42      217.13     35.96 o
 -14   5   8        4.51        4.66     34.23 o
 -13   5   8       28.47      -13.90     23.61 o
 -12   5   8       56.65       53.39     21.76 o
 -11   5   8       79.27      128.84     19.54 o
 -10   5   8      513.07      539.65     22.59 o
  -9   5   8     1582.87     1530.17     33.78 o
  -8   5   8      109.75       79.39     13.75 o
  -7   5   8      550.77      541.13     18.19 o
  -6   5   8      780.95      764.39     26.25 o
  -5   5   8     3436.70     3391.47     40.50 o
  -4   5   8     4315.66     4384.68     58.75 o
  -3   5   8      318.69      322.84     10.13 o
  -2   5   8     4806.23     5071.36     41.61 o
  -1   5   8      134.90      310.08      9.10 o
   0   5   8     7617.75     8016.48     66.56 o
   1   5   8     7354.94     7299.38     58.19 o
   2   5   8      172.13      180.55      7.67 o
   3   5   8      681.07      571.99     19.54 o
   4   5   8      147.14      143.28     11.64 o
   5   5   8     1575.42     1530.82     29.69 o
   6   5   8      143.70      189.88     19.64 o
   7   5   8        2.31      -14.48     14.48 o
   8   5   8      516.80      468.35     43.17 o
   9   5   8      174.80      160.95     51.53 o
  10   5   8      461.87      455.18     50.64 o
  11   5   8      241.87      323.62     36.87 o
  12   5   8       10.03       31.58     28.98 o
 -13   6   8      316.63      321.63     36.99 o
 -12   6   8      101.00       97.56     24.37 o
 -11   6   8       40.56       75.83     17.85 o
 -10   6   8      801.08      796.42     28.62 o
  -9   6   8     1242.82     1238.11     31.19 o
  -8   6   8      140.60      149.10     15.35 o
  -7   6   8       94.79      100.12     13.28 o
  -6   6   8     1228.45     1192.62     27.46 o
  -5   6   8      219.58      247.67     23.49 o
  -4   6   8       29.87       26.98      8.31 o
  -3   6   8     7013.18     6953.54     70.47 o
  -2   6   8      800.71      784.24     15.27 o
  -1   6   8     3310.83     3493.71     35.83 o
   0   6   8       57.17       22.05      5.30 o
   1   6   8     1922.38     1711.98     21.68 o
   2   6   8      255.81      316.76      9.79 o
   3   6   8     1344.50     1176.11     19.05 o
   4   6   8       16.27       15.22      8.44 o
   5   6   8       82.01       84.34     11.30 o
   6   6   8       13.05       19.36     13.22 o
   7   6   8     1016.57     1066.25     39.24 o
   8   6   8      548.52      517.20     30.60 o
   9   6   8      783.29      755.87     42.16 o
  10   6   8      239.28      212.20     30.71 o
  11   6   8      619.88      546.85     43.15 o
  12   6   8        5.16        2.06     28.68 o
 -13   7   8        0.03       -7.62     22.70 o
 -12   7   8        7.05       37.76     20.21 o
 -11   7   8     1784.90     1803.22     47.90 o
 -10   7   8       32.67       27.08     13.31 o
  -9   7   8     1661.43     1691.07     36.04 o
  -8   7   8      134.34      121.16     14.94 o
  -7   7   8      305.16      357.44     18.20 o
  -6   7   8      414.39      405.48     17.84 o
  -5   7   8     5321.30     4991.99     56.02 o
  -4   7   8      249.00      264.66     11.19 o
  -3   7   8      514.53      514.42     14.29 o
  -2   7   8        4.97       -1.95      7.09 o
  -1   7   8     2760.71     2604.92     29.99 o
   0   7   8      455.25      463.77     14.83 o
   1   7   8     3709.02     3536.72     33.78 o
   2   7   8      255.66      287.40      9.57 o
   3   7   8     2497.00     2326.60     26.24 o
   4   7   8       28.39       19.95      8.18 o
   5   7   8     6341.41     6374.86     70.79 o
   6   7   8     3908.09     3798.10     54.75 o
   7   7   8     1697.37     1659.43     47.49 o
   8   7   8      217.99      158.61     29.47 o
   9   7   8      783.45      754.00     43.12 o
  10   7   8       21.70      -22.77     23.96 o
  11   7   8      569.38      657.57     46.74 o
  12   7   8       11.03      -26.08     26.08 o
 -13   8   8      250.19      308.32     32.66 o
 -12   8   8      178.63      148.28     33.22 o
 -11   8   8      157.01      152.32     25.35 o
 -10   8   8      301.62      273.54     21.71 o
  -9   8   8       74.85       45.67     13.64 o
  -8   8   8      373.38      369.40     20.11 o
  -7   8   8        6.71        9.95     11.44 o
  -6   8   8       84.88       79.80     12.52 o
  -5   8   8      188.35      168.67     12.78 o
  -4   8   8     2045.69     1974.18     31.75 o
  -3   8   8    10662.85    10203.95     92.40 o
  -2   8   8      110.70       91.29      8.34 o
  -1   8   8     9777.79    10242.27     86.20 o
   0   8   8        6.54       -2.79      5.24 o
   1   8   8      623.07      765.84     16.14 o
   2   8   8        7.70        6.90      6.88 o
   3   8   8      357.80      341.12     10.98 o
   4   8   8      126.79      135.60     11.14 o
   5   8   8       84.79       56.11     11.55 o
   6   8   8      749.83      787.75     24.96 o
   7   8   8      131.27      156.94     21.29 o
   8   8   8       51.02       72.59     23.97 o
   9   8   8     1119.57     1166.70     52.32 o
  10   8   8      387.16      386.37     44.68 o
  11   8   8      112.71      104.00     34.22 o
  12   8   8       17.83        7.69     28.96 o
 -13   9   8        5.92        6.58     22.40 o
 -12   9   8       28.75      -17.69     19.46 o
 -11   9   8      796.93      722.25     46.14 o
 -10   9   8      729.86      705.07     37.46 o
  -9   9   8      138.63      128.82     15.99 o
  -8   9   8       55.23       55.51     13.26 o
  -7   9   8      777.76      739.60     24.91 o
  -6   9   8        4.16        3.42     10.97 o
  -5   9   8     4150.40     4106.79     51.20 o
  -4   9   8     3528.05     3388.11     44.35 o
  -3   9   8      310.94      313.22     12.85 o
  -2   9   8      610.06      631.58     17.52 o
  -1   9   8     1003.31      980.46     19.67 o
   0   9   8     1376.81     1352.98     21.79 o
   1   9   8     1256.50     1236.21     20.63 o
   2   9   8     1844.70     1810.49     24.07 o
   3   9   8      379.91      386.29     12.08 o
   4   9   8     2621.63     2567.26     34.99 o
   5   9   8     1175.66     1218.76     30.87 o
   6   9   8        1.99       -5.00     14.96 o
   7   9   8      120.35      138.40     24.62 o
   8   9   8      157.49      163.80     49.38 o
   9   9   8     1025.94     1066.18     50.25 o
  10   9   8      195.77      159.01     31.79 o
  11   9   8      140.09       78.63     45.17 o
 -12  10   8      462.28      416.86     46.91 o
 -11  10   8       90.98       78.25     23.40 o
 -10  10   8        0.18      -15.12     15.12 o
  -9  10   8       74.92       46.70     15.94 o
  -8  10   8      563.54      515.02     22.70 o
  -7  10   8      210.20      218.73     17.42 o
  -6  10   8      453.68      420.53     18.78 o
  -5  10   8       68.97       78.80     11.83 o
  -4  10   8     1808.45     1772.46     31.61 o
  -3  10   8     1022.37      914.37     24.85 o
  -2  10   8      575.86      583.40     22.93 o
  -1  10   8     1236.04     1301.22     25.26 o
   0  10   8      516.08      523.30     14.80 o
   1  10   8      343.77      341.42     13.56 o
   2  10   8     2963.16     2892.98     34.52 o
   3  10   8      883.15      856.93     20.52 o
   4  10   8      839.40      787.91     20.46 o
   5  10   8      475.21      447.17     21.68 o
   6  10   8      898.13      839.28     32.17 o
   7  10   8      838.12      808.11     33.99 o
   8  10   8     1799.49     1881.87     62.42 o
   9  10   8       51.73       41.61     29.58 o
  10  10   8       88.47       37.16     30.58 o
  11  10   8       14.68        5.71     28.18 o
 -12  11   8       95.67       91.70     25.96 o
 -11  11   8       91.55      143.33     25.30 o
 -10  11   8      298.51      370.08     27.96 o
  -9  11   8       32.55       11.14     14.59 o
  -8  11   8        0.94        0.76     12.62 o
  -7  11   8        9.93        0.87     11.89 o
  -6  11   8     3041.11     2850.81     44.26 o
  -5  11   8      200.79      172.95     14.63 o
  -4  11   8       84.63       64.59     11.59 o
  -3  11   8      887.26      912.55     23.43 o
  -2  11   8      990.11      977.46     23.49 o
  -1  11   8       75.30       55.12     10.50 o
   0  11   8     3077.98     3032.49     38.80 o
   1  11   8        8.96        4.91      7.38 o
   2  11   8      500.74      521.60     15.61 o
   3  11   8       84.45      106.96     11.84 o
   4  11   8      611.38      622.52     18.97 o
   5  11   8      491.70      459.04     18.73 o
   6  11   8        8.03       29.49     15.26 o
   7  11   8       28.49       12.31     14.17 o
   8  11   8      560.86      596.70     63.85 o
   9  11   8        4.50       12.29     24.34 o
  10  11   8      629.81      654.46     46.60 o
 -11  12   8        1.89        5.65     19.89 o
 -10  12   8      111.03       62.60     20.19 o
  -9  12   8       55.14       45.83     16.31 o
  -8  12   8     2290.46     2184.70     46.93 o
  -7  12   8        4.89       -4.32     12.19 o
  -6  12   8      507.74      500.21     20.70 o
  -5  12   8      812.57      836.56     24.48 o
  -4  12   8       37.65       65.93     12.16 o
  -3  12   8      264.24      252.75     15.33 o
  -2  12   8      516.51      483.33     24.57 o
  -1  12   8        2.43       -7.40      7.40 o
   0  12   8      471.86      435.01     15.10 o
   1  12   8       81.60       70.17     10.17 o
   2  12   8     4515.72     4484.45     50.99 o
   3  12   8      868.85      821.05     25.04 o
   4  12   8     2446.49     2398.00     41.90 o
   5  12   8      216.76      174.32     15.19 o
   6  12   8      440.70      493.30     25.59 o
   7  12   8      495.82      507.95     31.77 o
   8  12   8      204.42      227.14     31.35 o
   9  12   8       67.33       89.28     34.60 o
  10  12   8       30.63      -16.12     31.14 o
 -11  13   8        5.20        0.29     21.29 o
 -10  13   8      682.43      766.88     40.92 o
  -9  13   8       38.58       27.33     17.77 o
  -8  13   8       64.11       16.18     16.06 o
  -7  13   8      774.69      709.32     26.21 o
  -6  13   8     1433.81     1402.04     33.75 o
  -5  13   8      151.81      158.33     15.61 o
  -4  13   8      179.07      167.65     14.84 o
  -3  13   8       79.25       63.86     12.09 o
  -2  13   8      170.90      182.20     13.94 o
  -1  13   8       19.21        8.77      9.66 o
   0  13   8     3588.07     3702.26     47.82 o
   1  13   8      206.47      211.98     12.94 o
   2  13   8      203.85      205.85     12.65 o
   3  13   8        4.15       -1.18      9.83 o
   4  13   8     1153.79     1237.78     31.12 o
   5  13   8       12.60       -2.72     11.85 o
   6  13   8      601.18      599.61     31.26 o
   7  13   8       32.85       24.63     19.09 o
   8  13   8      205.47      193.89     38.47 o
   9  13   8       84.56      152.44     39.17 o
 -10  14   8       16.98       -2.74     20.07 o
  -9  14   8       44.04       43.87     19.15 o
  -8  14   8     1076.76     1067.74     35.07 o
  -7  14   8      345.99      329.00     21.05 o
  -6  14   8      118.06      141.09     16.49 o
  -5  14   8      266.52      264.92     18.60 o
  -4  14   8      187.46      197.52     17.33 o
  -3  14   8     1139.91     1168.51     28.83 o
  -2  14   8       16.90        7.36      9.99 o
  -1  14   8        3.66        6.83      8.85 o
   0  14   8      276.61      253.22     14.71 o
   1  14   8     2071.95     2009.13     31.60 o
   2  14   8     2579.78     2604.89     36.41 o
   3  14   8      301.43      275.30     18.66 o
   4  14   8      925.94     1020.33     33.57 o
   5  14   8      199.80      181.79     22.06 o
   6  14   8      359.24      418.06     33.04 o
   7  14   8      136.32      248.69     29.09 o
   8  14   8      387.82      517.18     72.11 o
   9  14   8      102.93       52.47     47.65 o
 -10  15   8      579.48      553.60     37.95 o
  -9  15   8      159.08      198.58     25.36 o
  -8  15   8       36.92       35.08     16.16 o
  -7  15   8        2.54      -12.64     12.64 o
  -6  15   8      621.52      610.63     31.74 o
  -5  15   8     1107.41     1076.05     30.95 o
  -4  15   8        9.05       -9.61     11.84 o
  -3  15   8      679.40      628.84     23.74 o
  -2  15   8      200.35      208.65     14.85 o
  -1  15   8       10.47       16.35     10.83 o
   0  15   8      101.29       88.80     12.02 o
   1  15   8      233.64      261.82     14.49 o
   2  15   8      129.96      152.54     12.86 o
   3  15   8        8.43       17.11     12.98 o
   4  15   8     1236.02     1232.87     42.83 o
   5  15   8       22.36       46.21     17.79 o
   6  15   8      110.60      143.72     33.35 o
   7  15   8        0.13       21.26     20.73 o
   8  15   8      167.96      127.12     46.04 o
  -9  16   8      454.42      490.55     32.91 o
  -8  16   8      156.03      152.27     20.44 o
  -7  16   8      331.57      300.66     22.76 o
  -6  16   8        4.50        1.85     12.74 o
  -5  16   8       30.71       31.31     13.65 o
  -4  16   8      206.29      230.74     18.88 o
  -3  16   8     1945.78     1941.52     40.50 o
  -2  16   8     1143.38     1044.24     29.94 o
  -1  16   8      240.94      247.57     20.59 o
   0  16   8        0.11        0.43      9.92 o
   1  16   8      622.86      619.14     22.71 o
   2  16   8      684.88      654.15     23.27 o
   3  16   8       10.69       18.34     19.35 o
   4  16   8        4.54       24.33     16.73 o
   5  16   8       82.96       91.73     24.00 o
   6  16   8      183.92      209.51     38.90 o
   7  16   8      831.55      853.10     46.96 o
  -8  17   8        0.49      -14.35     15.69 o
  -7  17   8       42.34       58.42     16.06 o
  -6  17   8       55.13       41.73     14.76 o
  -5  17   8      761.82      794.63     27.43 o
  -4  17   8        5.85        9.79     13.02 o
  -3  17   8        2.74        2.53     12.20 o
  -2  17   8        6.06       -5.30     11.97 o
  -1  17   8      829.53      843.80     26.30 o
   0  17   8       26.02       17.19     12.99 o
   1  17   8        6.23       13.86     12.85 o
   2  17   8      144.32      122.12     31.76 o
   3  17   8      292.66      296.94     27.20 o
   4  17   8      111.81       96.22     22.42 o
   5  17   8       48.05       77.61     23.97 o
   6  17   8       53.33       58.10     23.91 o
   7  17   8       32.81       49.80     24.56 o
  -7  18   8      102.32       95.16     18.07 o
  -6  18   8       15.24       36.38     15.77 o
  -5  18   8       81.35       57.47     16.87 o
  -4  18   8       52.32       56.23     15.53 o
  -3  18   8     2400.11     2357.35     65.42 o
  -2  18   8        9.15        8.10     13.82 o
  -1  18   8      620.27      693.51     29.38 o
   0  18   8        5.41       -3.40     12.53 o
   1  18   8      112.10       59.91     15.88 o
   2  18   8      133.94      169.36     29.60 o
   3  18   8      117.96      124.99     22.34 o
   4  18   8        1.90       48.30     22.75 o
   5  18   8      237.94      241.44     34.87 o
  -5  19   8      313.73      320.47     25.24 o
  -4  19   8        0.09        0.45     15.32 o
  -3  19   8        1.20        9.64     15.19 o
  -2  19   8      121.24      114.18     18.88 o
  -1  19   8     1240.34     1219.03     38.60 o
   0  19   8      202.68      244.62     31.70 o
   1  19   8       62.95       82.81     19.60 o
   2  19   8       84.01       76.67     21.42 o
   3  19   8      430.92      393.51     37.62 o
   4  19   8       18.88        3.74     22.53 o
  -3  20   8      850.53      852.96     35.05 o
  -2  20   8      237.63      255.81     23.58 o
  -1  20   8       23.72       43.44     16.58 o
   0  20   8      279.51      247.93     33.85 o
   1  20   8       54.87       44.77     16.87 o
   2  20   8       28.75       16.68     17.95 o
 -13   0   9        4.65      -14.61     29.65 o
 -11   0   9       51.63       29.62     18.66 o
  -9   0   9     3756.39     3695.38     71.11 o
  -7   0   9     2091.23     1985.69     45.53 o
  -5   0   9     1398.14     1229.82     32.67 o
  -3   0   9     3173.46     3878.43     60.01 o
  -1   0   9      551.64      509.57     17.07 o
   1   0   9     5559.74     5772.65     75.28 o
   3   0   9       60.04      154.79     10.52 o
   5   0   9       44.34       62.00     19.38 o
   7   0   9     1835.58     1743.13     65.44 o
   9   0   9       17.82        8.36     26.84 o
  11   0   9     1851.59     1759.52    115.41 o
 -14   1   9       19.46       23.71     25.75 o
 -13   1   9       75.14       49.73     24.29 o
 -12   1   9        1.18       17.73     14.71 o
 -11   1   9      431.42      422.26     20.53 o
 -10   1   9       26.61       26.51     12.76 o
  -9   1   9        8.02       13.45     13.22 o
  -8   1   9       38.66       13.86     10.64 o
  -7   1   9     4085.67     4066.37     45.91 o
  -6   1   9     1067.51     1114.45     22.04 o
  -5   1   9      727.53      623.98     17.25 o
  -4   1   9      325.71      355.52     12.06 o
  -3   1   9     1069.63     1091.89     18.57 o
  -2   1   9      230.17      222.41      9.06 o
  -1   1   9     3095.80     2779.20     30.54 o
   0   1   9      444.65      386.27     11.70 o
   1   1   9     4620.14     4801.10     46.35 o
   2   1   9      944.21      920.54     16.57 o
   3   1   9     5177.57     5122.45     47.70 o
   4   1   9        0.93       11.74      7.54 o
   5   1   9      485.88      423.49     21.01 o
   6   1   9        1.35      -11.88     13.97 o
   7   1   9       42.83       49.57     21.70 o
   8   1   9        9.63       -3.35     26.67 o
   9   1   9      662.49      627.12     43.24 o
  10   1   9       42.89       78.72     31.30 o
  11   1   9       86.06       36.69     33.53 o
  12   1   9        0.42      -18.46     33.09 o
 -14   2   9      514.84      476.57     55.19 o
 -13   2   9      124.45      117.85     26.63 o
 -12   2   9       10.52        0.68     15.17 o
 -11   2   9       30.70       36.79     13.90 o
 -10   2   9     2128.05     2113.31     39.98 o
  -9   2   9     1585.76     1660.22     32.73 o
  -8   2   9      150.93      134.35     18.12 o
  -7   2   9      376.07      371.79     15.76 o
  -6   2   9      274.53      285.16     15.58 o
  -5   2   9     1642.94     1489.07     25.09 o
  -4   2   9       13.54       12.53      6.62 o
  -3   2   9       48.00      128.74      8.36 o
  -2   2   9        1.61       10.46      5.59 o
  -1   2   9      351.16      364.29      9.86 o
   0   2   9     1071.32     1147.96     19.43 o
   1   2   9    10722.96    11521.59    123.46 o
   2   2   9     1807.99     1926.82     24.16 o
   3   2   9      722.39      720.27     14.64 o
   4   2   9        7.10        6.24      6.88 o
   5   2   9      178.20      178.60     24.75 o
   6   2   9      571.17      568.82     44.35 o
   7   2   9      475.64      455.21     38.57 o
   8   2   9      124.47      115.26     20.81 o
   9   2   9        8.58       -8.81     17.23 o
  10   2   9      811.70      719.87     43.38 o
  11   2   9      971.93      853.89     61.87 o
  12   2   9       96.23       89.14     39.60 o
 -14   3   9       13.24        9.23     39.93 o
 -13   3   9       42.56       21.64     33.33 o
 -12   3   9      148.55      175.29     22.71 o
 -11   3   9      133.40      149.96     18.07 o
 -10   3   9       89.82       61.29     13.92 o
  -9   3   9       15.73       26.52     11.81 o
  -8   3   9      459.86      436.42     18.26 o
  -7   3   9     2873.74     2787.75     39.21 o
  -6   3   9      834.86      902.67     19.58 o
  -5   3   9      601.70      762.83     20.88 o
  -4   3   9     4113.32     4131.83     39.89 o
  -3   3   9       44.94       64.63     11.19 o
  -2   3   9     3330.05     3040.75     30.35 o
  -1   3   9      126.49       41.93      5.97 o
   0   3   9      505.51      664.99     13.91 o
   1   3   9      483.07      612.56     16.84 o
   2   3   9       59.49       64.18      6.59 o
   3   3   9      981.38      828.65     17.38 o
   4   3   9      816.89      739.84     19.18 o
   5   3   9      547.50      488.87     27.05 o
   6   3   9      149.30      173.45     24.03 o
   7   3   9      179.94      157.64     34.55 o
   8   3   9      144.97      132.91     21.11 o
   9   3   9      499.38      491.24     35.72 o
  10   3   9      145.02      161.59     37.63 o
  11   3   9       82.40       20.82     59.80 o
  12   3   9       14.46       13.48     32.79 o
 -14   4   9      667.00      680.70     63.65 o
 -13   4   9      260.07      232.65     34.38 o
 -12   4   9        9.42       -2.75     17.31 o
 -11   4   9       50.72       63.68     18.05 o
 -10   4   9     1322.83     1303.83     44.05 o
  -9   4   9      279.93      312.49     18.93 o
  -8   4   9     2292.47     2279.02     36.87 o
  -7   4   9      483.27      497.78     17.70 o
  -6   4   9       93.72       62.22     10.20 o
  -5   4   9     1517.76     1559.88     29.08 o
  -4   4   9     1662.48     1504.90     22.86 o
  -3   4   9      974.79      986.04     18.14 o
  -2   4   9     5318.83     5719.73     48.39 o
  -1   4   9      112.64      198.77      7.69 o
   0   4   9     5526.15     5486.67     49.84 o
   1   4   9     1196.13     1218.58     23.58 o
   2   4   9      449.55      480.94     13.12 o
   3   4   9     1911.93     2018.78     28.65 o
   4   4   9        2.59       -1.85     12.99 o
   5   4   9      784.50      817.43     32.53 o
   6   4   9     1328.76     1267.14     44.01 o
   7   4   9      381.94      312.97     24.44 o
   8   4   9       42.29       18.89     17.19 o
   9   4   9      222.70      199.55     28.95 o
  10   4   9      152.57      152.00     29.91 o
  11   4   9      483.37      554.89     82.33 o
  12   4   9      306.42      288.29     49.89 o
 -13   5   9        0.75      -36.43     36.43 o
 -12   5   9     1300.40     1346.13     49.12 o
 -11   5   9       72.68       60.61     16.91 o
 -10   5   9       98.31      106.89     15.80 o
  -9   5   9       14.95       14.66     12.85 o
  -8   5   9     4007.65     3850.86     54.48 o
  -7   5   9      109.70       95.08     13.47 o
  -6   5   9     3189.74     2994.63     39.79 o
  -5   5   9      292.11      266.74     12.26 o
  -4   5   9        9.78        9.38      6.64 o
  -3   5   9      193.78      185.35      8.08 o
  -2   5   9     7536.28     6925.40     56.68 o
  -1   5   9      249.06      294.53      9.36 o
   0   5   9     4939.31     5219.29     55.50 o
   1   5   9       16.17       32.01      5.46 o
   2   5   9        8.90       14.35      5.91 o
   3   5   9      262.38      287.13     16.23 o
   4   5   9     1192.94     1045.97     24.30 o
   5   5   9      162.36      154.03     13.22 o
   6   5   9       23.75       19.18     14.94 o
   7   5   9      154.24      171.33     21.95 o
   8   5   9      242.65      259.17     25.01 o
   9   5   9      123.94      169.08     28.03 o
  10   5   9      193.17      200.36     30.76 o
  11   5   9       33.18       16.77     31.90 o
  12   5   9       96.91      133.45     41.80 o
 -13   6   9       56.87       60.48     28.74 o
 -12   6   9      213.49      175.42     26.31 o
 -11   6   9       63.56       77.45     19.13 o
 -10   6   9     1278.81     1334.93     33.80 o
  -9   6   9        4.05       -6.53     11.96 o
  -8   6   9        6.92       -8.72     12.20 o
  -7   6   9       61.94       51.42     12.19 o
  -6   6   9      425.80      458.33     18.75 o
  -5   6   9      600.23      563.58     19.22 o
  -4   6   9     1500.98     1396.06     25.51 o
  -3   6   9       44.03       56.05      6.93 o
  -2   6   9     1215.08     1152.15     17.43 o
  -1   6   9      838.53      822.73     15.91 o
   0   6   9     1512.52     1481.10     25.05 o
   1   6   9        0.62       -5.90      5.90 o
   2   6   9      185.54      160.77      8.16 o
   3   6   9       39.23       43.21      8.29 o
   4   6   9      502.17      504.11     18.35 o
   5   6   9       52.13       53.77     10.08 o
   6   6   9     2696.01     2620.13     68.14 o
   7   6   9      386.69      403.37     27.05 o
   8   6   9      712.33      749.56     51.70 o
   9   6   9      299.52      282.81     38.89 o
  10   6   9      134.88      136.62     43.30 o
  11   6   9       10.38      -25.54     25.54 o
  12   6   9      363.36      409.56     60.68 o
 -13   7   9        3.93      -18.46     21.29 o
 -12   7   9     1282.27     1240.43     59.22 o
 -11   7   9      264.21      265.53     24.93 o
 -10   7   9      542.32      450.21     22.62 o
  -9   7   9       49.69       32.48     12.88 o
  -8   7   9     2559.65     2429.74     44.03 o
  -7   7   9      328.24      354.68     18.69 o
  -6   7   9      821.78      832.60     24.45 o
  -5   7   9      277.65      254.36     15.34 o
  -4   7   9        2.20        3.25      9.02 o
  -3   7   9     1030.85     1038.83     33.39 o
  -2   7   9     4599.07     4678.62     50.70 o
  -1   7   9      133.88      130.43      8.37 o
   0   7   9     4159.24     4276.55     43.56 o
   1   7   9      139.75      101.80      7.81 o
   2   7   9       55.41       19.84      5.88 o
   3   7   9       12.86        7.60      7.06 o
   4   7   9     5614.25     5185.58     66.33 o
   5   7   9      352.72      360.44     16.37 o
   6   7   9     2305.63     2232.29     51.40 o
   7   7   9      504.49      482.44     39.73 o
   8   7   9      443.18      512.76     36.15 o
   9   7   9        4.04      -20.05     20.05 o
  10   7   9      166.68      205.11     36.11 o
  11   7   9       97.45       53.94     31.33 o
 -13   8   9        8.58      -20.64     20.64 o
 -12   8   9       24.50       33.29     21.80 o
 -11   8   9      192.79      209.00     23.67 o
 -10   8   9      983.44      984.20     34.43 o
  -9   8   9      730.51      732.20     26.13 o
  -8   8   9      578.37      602.57     23.28 o
  -7   8   9       48.20       38.48     12.84 o
  -6   8   9      826.13      774.54     30.03 o
  -5   8   9     1615.53     1653.89     30.60 o
  -4   8   9     7062.95     6852.46    102.33 o
  -3   8   9     1748.25     1678.56     26.23 o
  -2   8   9      960.06      952.37     19.49 o
  -1   8   9        2.67       -6.06      6.06 o
   0   8   9      487.57      446.84     13.09 o
   1   8   9     1041.56      943.97     17.46 o
   2   8   9      777.57      711.67     15.24 o
   3   8   9      290.12      291.66     12.72 o
   4   8   9      186.90      202.46     13.08 o
   5   8   9       69.44       69.19     10.36 o
   6   8   9      127.34      132.93     17.25 o
   7   8   9      127.51      115.48     31.85 o
   8   8   9     1299.50     1351.44     53.44 o
   9   8   9       32.76        2.35     22.63 o
  10   8   9       21.38        2.15     25.15 o
  11   8   9       77.01      104.03     31.06 o
 -12   9   9      262.36      255.81     29.46 o
 -11   9   9      206.46      200.43     24.35 o
 -10   9   9      393.54      370.69     23.41 o
  -9   9   9      185.34      139.11     17.26 o
  -8   9   9      250.85      291.78     23.58 o
  -7   9   9      180.46      177.06     16.03 o
  -6   9   9        7.04       22.91     12.02 o
  -5   9   9     1588.95     1619.75     35.93 o
  -4   9   9      361.97      347.56     15.70 o
  -3   9   9     4247.84     4056.88     49.25 o
  -2   9   9      884.94      829.94     19.17 o
  -1   9   9       12.15       18.04      7.35 o
   0   9   9     2684.32     2840.78     33.73 o
   1   9   9       20.02       20.47      7.16 o
   2   9   9      599.44      671.84     15.60 o
   3   9   9     1489.55     1425.42     25.40 o
   4   9   9      388.50      400.48     15.36 o
   5   9   9      920.43      964.00     25.99 o
   6   9   9       28.38       27.31     12.54 o
   7   9   9     1121.70      975.44     55.31 o
   8   9   9      130.59      121.32     26.58 o
   9   9   9      406.01      456.09     57.53 o
  10   9   9      279.73      341.43     37.06 o
  11   9   9        0.38       -5.69     27.30 o
 -12  10   9      258.87      225.58     39.89 o
 -11  10   9       57.65       41.92     20.66 o
 -10  10   9      201.81      148.65     18.95 o
  -9  10   9     1880.91     1813.93     42.65 o
  -8  10   9      213.00      214.88     19.19 o
  -7  10   9      222.36      207.09     18.66 o
  -6  10   9     1006.87     1016.19     26.74 o
  -5  10   9     2087.34     1959.68     35.49 o
  -4  10   9      490.74      504.11     18.47 o
  -3  10   9       13.88        4.24      8.39 o
  -2  10   9     1803.73     1725.66     27.87 o
  -1  10   9        0.30       -7.40      7.40 o
   0  10   9      301.89      312.32     12.57 o
   1  10   9      805.44      796.01     19.76 o
   2  10   9     3000.02     2827.31     34.76 o
   3  10   9        7.83        8.10      8.56 o
   4  10   9     1020.66     1028.33     23.51 o
   5  10   9     2561.48     2521.38     46.42 o
   6  10   9     1685.80     1657.78     48.67 o
   7  10   9      350.29      420.81     40.91 o
   8  10   9       25.61        3.86     27.62 o
   9  10   9       95.83      107.96     58.25 o
  10  10   9       22.13       -4.01     26.39 o
 -12  11   9       23.10       18.85     22.20 o
 -11  11   9        4.86      -18.63     18.63 o
 -10  11   9        0.36      -13.15     18.95 o
  -9  11   9        1.46       46.41     15.73 o
  -8  11   9      156.77      148.40     18.07 o
  -7  11   9     3919.02     3750.96     60.74 o
  -6  11   9        3.63        6.57     10.82 o
  -5  11   9     1890.76     1764.07     33.87 o
  -4  11   9     3458.06     3407.64     47.53 o
  -3  11   9     1464.84     1418.33     28.92 o
  -2  11   9       32.08       24.43      8.30 o
  -1  11   9     3803.51     3723.00     44.58 o
   0  11   9       22.17       12.00      8.06 o
   1  11   9      171.58      171.07     13.19 o
   2  11   9      397.76      372.70     14.15 o
   3  11   9      699.87      627.07     20.15 o
   4  11   9      174.20      175.82     15.12 o
   5  11   9     1182.32     1242.25     33.30 o
   6  11   9       24.28        1.06     14.70 o
   7  11   9        5.11       10.23     21.19 o
   8  11   9        0.71      -19.84     19.84 o
   9  11   9      404.59      383.98     36.65 o
  10  11   9       10.05      -16.43     29.44 o
 -11  12   9       14.65       19.35     21.87 o
 -10  12   9        0.46       -2.71     17.65 o
  -9  12   9      615.47      617.10     28.52 o
  -8  12   9        8.74       -7.38     13.79 o
  -7  12   9      974.46     1029.26     32.27 o
  -6  12   9        9.66       -1.26     11.45 o
  -5  12   9      247.29      285.62     16.95 o
  -4  12   9      256.62      259.00     16.36 o
  -3  12   9       45.67       50.96     11.90 o
  -2  12   9     2936.07     2852.81     42.24 o
  -1  12   9      341.37      346.98     16.41 o
   0  12   9      166.68      165.46     12.18 o
   1  12   9     3182.89     3044.91     36.25 o
   2  12   9     1615.92     1595.20     26.96 o
   3  12   9        7.00       14.24     10.36 o
   4  12   9      199.98      184.89     16.02 o
   5  12   9      692.68      694.82     31.44 o
   6  12   9      113.53      109.90     24.73 o
   7  12   9     1247.16     1390.74     52.58 o
   8  12   9      282.36      305.00     33.88 o
   9  12   9      103.34      110.53     34.44 o
  10  12   9        0.41        7.92     33.51 o
 -11  13   9      167.38      170.11     27.94 o
 -10  13   9       16.80       19.69     19.17 o
  -9  13   9        5.21      -11.40     13.96 o
  -8  13   9        2.67       11.77     14.22 o
  -7  13   9     1426.67     1332.58     42.69 o
  -6  13   9      211.45      232.80     18.21 o
  -5  13   9      216.17      209.64     17.08 o
  -4  13   9      431.96      466.17     19.81 o
  -3  13   9      428.47      441.57     22.62 o
  -2  13   9      276.45      265.94     16.06 o
  -1  13   9      425.04      493.64     18.92 o
   0  13   9      181.89      173.69     13.05 o
   1  13   9        0.37       -4.39      7.60 o
   2  13   9      302.97      282.07     14.10 o
   3  13   9     1199.73     1213.75     28.45 o
   4  13   9        0.86       19.30     12.70 o
   5  13   9      456.81      500.34     25.82 o
   6  13   9      178.98      186.60     22.11 o
   7  13   9      198.73      183.24     28.27 o
   8  13   9       93.79      114.77     52.47 o
   9  13   9      202.32      224.41     43.52 o
 -10  14   9        0.28      -15.82     17.49 o
  -9  14   9      199.26      194.60     20.96 o
  -8  14   9        7.70      -11.91     14.81 o
  -7  14   9      139.04      111.31     16.69 o
  -6  14   9        7.08        6.63     13.91 o
  -5  14   9      717.16      718.01     30.57 o
  -4  14   9     1441.12     1427.97     33.77 o
  -3  14   9      824.60      814.68     25.97 o
  -2  14   9      479.77      476.21     19.83 o
  -1  14   9      128.58      136.49     13.68 o
   0  14   9      492.15      522.68     18.83 o
   1  14   9     2997.69     2752.34     51.98 o
   2  14   9       32.99       34.82      9.38 o
   3  14   9      518.83      539.53     22.85 o
   4  14   9      244.42      226.48     34.25 o
   5  14   9      167.35      148.79     24.99 o
   6  14   9        2.67       17.33     18.88 o
   7  14   9      579.65      613.37     38.89 o
   8  14   9       10.51      -39.92     39.92 o
  -9  15   9       34.59       51.84     20.26 o
  -8  15   9       58.18       49.92     16.77 o
  -7  15   9      366.90      346.49     22.11 o
  -6  15   9      845.99      903.80     30.18 o
  -5  15   9       37.36       33.79     13.57 o
  -4  15   9      613.93      611.78     24.78 o
  -3  15   9       47.14       41.81     12.54 o
  -2  15   9        7.60       17.80     11.74 o
  -1  15   9        5.80       -8.71     10.60 o
   0  15   9      169.86      149.58     13.73 o
   1  15   9       37.54       30.73     10.61 o
   2  15   9       37.06       27.73     11.85 o
   3  15   9     1502.13     1417.11     50.85 o
   4  15   9      163.25      124.92     25.00 o
   5  15   9       32.74       49.46     24.35 o
   6  15   9       23.97       28.54     36.68 o
   7  15   9      194.52      198.18     29.74 o
   8  15   9       45.93      -22.70     45.55 o
  -9  16   9      246.83      273.63     27.83 o
  -8  16   9      180.37      168.82     21.67 o
  -7  16   9       82.37       90.73     16.90 o
  -6  16   9        3.29        5.70     13.90 o
  -5  16   9      172.44      154.96     17.27 o
  -4  16   9     1735.66     1699.19     39.26 o
  -3  16   9      843.31      832.15     27.93 o
  -2  16   9      881.16      940.47     32.20 o
  -1  16   9        9.07        5.84     10.61 o
   0  16   9      217.24      227.86     16.33 o
   1  16   9      491.40      510.43     20.72 o
   2  16   9       20.46       44.90     19.89 o
   3  16   9      392.10      458.40     43.49 o
   4  16   9        1.24      -12.31     27.75 o
   5  16   9       89.90       88.98     24.81 o
   6  16   9      143.74      173.69     33.88 o
   7  16   9      190.94      236.32     32.12 o
  -8  17   9       34.10       23.02     17.42 o
  -7  17   9        6.35        9.86     14.64 o
  -6  17   9      294.60      328.52     22.59 o
  -5  17   9       23.61       11.12     13.68 o
  -4  17   9       14.09        5.20     12.07 o
  -3  17   9       22.89       21.88     13.42 o
  -2  17   9     1709.79     1720.42     39.28 o
  -1  17   9       92.00      102.30     14.53 o
   0  17   9      723.19      740.40     26.90 o
   1  17   9      245.98      268.00     20.61 o
   2  17   9        1.13      -17.94     17.94 o
   3  17   9      164.69       67.65     24.54 o
   4  17   9       38.37       35.99     21.94 o
   5  17   9        0.48        5.65     26.40 o
   6  17   9        0.39        3.40     40.75 o
  -6  18   9      131.45       95.74     16.91 o
  -5  18   9       16.15       30.49     14.94 o
  -4  18   9     1098.91     1163.65     34.94 o
  -3  18   9       38.25       30.91     14.19 o
  -2  18   9       36.25       71.59     16.48 o
  -1  18   9       83.42       65.01     16.62 o
   0  18   9      119.52      155.32     18.74 o
   1  18   9       62.83       22.66     16.25 o
   2  18   9      230.67      165.56     54.92 o
   3  18   9        0.72       -6.40     24.71 o
   4  18   9      397.50      393.29     37.46 o
   5  18   9       53.18       46.52     38.47 o
  -5  19   9       14.98        2.62     14.32 o
  -4  19   9       51.32       66.99     17.78 o
  -3  19   9        1.17      -14.12     14.12 o
  -2  19   9      991.51     1004.45     40.70 o
  -1  19   9      246.18      277.63     23.31 o
   0  19   9      890.25      886.05     37.37 o
   1  19   9      105.15       86.63     25.66 o
   2  19   9        1.97      -13.84     13.84 o
   3  19   9       19.06        4.96     21.72 o
  -2  20   9       16.27       36.39     17.29 o
  -1  20   9      236.68      192.02     22.20 o
   0  20   9      141.32      152.56     22.71 o
   1  20   9       58.81       72.37     26.02 o
 -14   0  10      164.41      148.24     61.65 o
 -12   0  10        0.72      -17.95     18.68 o
 -10   0  10     9936.71     9771.50    161.40 o
  -8   0  10        2.38       14.63     18.03 o
  -6   0  10     1874.10     1833.42     43.65 o
  -4   0  10     1334.48     1157.51     31.24 o
  -2   0  10     9166.11    10353.53    127.25 o
   0   0  10     4979.03     4812.17     67.53 o
   2   0  10      659.33      633.08     21.18 o
   4   0  10     1250.49     1215.79     43.42 o
   6   0  10      916.92      902.70     69.70 o
   8   0  10        0.20       55.86     36.54 o
  10   0  10     2898.63     2700.85    138.43 o
  12   0  10      172.85      128.45     57.63 o
 -14   1  10       30.79      -25.65     30.49 o
 -13   1  10       44.08       44.07     18.83 o
 -12   1  10      368.83      441.54     22.23 o
 -11   1  10        2.96       -8.77     14.40 o
 -10   1  10      913.72      905.86     29.38 o
  -9   1  10      179.04      191.10     16.86 o
  -8   1  10     1720.68     1671.78     32.07 o
  -7   1  10      402.79      388.42     15.98 o
  -6   1  10     5219.85     4911.65     51.47 o
  -5   1  10     1770.96     2024.46     28.89 o
  -4   1  10      378.77      342.28     12.25 o
  -3   1  10      623.15      660.05     15.72 o
  -2   1  10      188.30      443.16     11.71 o
  -1   1  10       25.70       24.48      6.37 o
   0   1  10      487.31      491.17     13.80 o
   1   1  10      165.21      174.99      9.14 o
   2   1  10     5048.61     4844.36     47.77 o
   3   1  10     3360.50     3385.15     35.73 o
   4   1  10     3755.55     3439.75     54.54 o
   5   1  10       12.95        2.48     14.58 o
   6   1  10      222.36      190.04     30.50 o
   7   1  10       56.69       51.86     31.47 o
   8   1  10      964.29      996.02     55.88 o
   9   1  10      138.87      160.04     34.31 o
  10   1  10        1.33       -2.46     28.68 o
  11   1  10        0.68       -9.91     30.84 o
  12   1  10      425.24      470.40     57.38 o
 -14   2  10      181.24      182.59     54.19 o
 -13   2  10       12.51       13.65     22.97 o
 -12   2  10       21.96       17.89     16.34 o
 -11   2  10      618.05      639.10     33.56 o
 -10   2  10     3449.78     3607.83     54.68 o
  -9   2  10      195.79      201.90     17.01 o
  -8   2  10      957.74      888.59     24.48 o
  -7   2  10       50.41       51.38     11.45 o
  -6   2  10      802.03      771.30     19.28 o
  -5   2  10      204.96      195.64     11.04 o
  -4   2  10     3386.01     3378.52     37.66 o
  -3   2  10     4308.86     4612.18     45.38 o
  -2   2  10       53.77       58.43      6.74 o
  -1   2  10      668.13      676.67     16.61 o
   0   2  10     2971.25     2716.34     33.13 o
   1   2  10     1303.27     1443.06     25.99 o
   2   2  10     1402.70     1243.14     18.52 o
   3   2  10      789.46      905.35     20.26 o
   4   2  10      303.20      262.63     14.52 o
   5   2  10       21.69       25.03     17.89 o
   6   2  10     1129.93     1063.82     41.21 o
   7   2  10       19.89        9.00     24.31 o
   8   2  10       12.07      -13.73     24.56 o
   9   2  10      634.53      597.72     49.60 o
  10   2  10     1728.70     1821.04     87.16 o
  11   2  10     1151.11     1114.13     70.15 o
  12   2  10        4.96       40.85     34.77 o
 -14   3  10        3.07      -14.70     29.01 o
 -13   3  10      155.87      140.13     29.78 o
 -12   3  10      688.70      718.82     33.87 o
 -11   3  10        3.87       -7.49     14.12 o
 -10   3  10       20.39       10.24     12.85 o
  -9   3  10      219.26      257.30     19.54 o
  -8   3  10     4841.45     4778.86     83.29 o
  -7   3  10     4502.23     4349.19     52.52 o
  -6   3  10        3.95        1.98      8.32 o
  -5   3  10      108.56      113.19      9.62 o
  -4   3  10     3799.80     3813.17     43.55 o
  -3   3  10     1218.90     1209.35     21.48 o
  -2   3  10      584.99      760.32     15.57 o
  -1   3  10      476.58      492.30     14.31 o
   0   3  10        0.39       10.20      4.37 o
   1   3  10     1339.37     1381.30     26.47 o
   2   3  10     5276.19     4991.69     48.51 o
   3   3  10     1586.20     1493.60     24.21 o
   4   3  10     1033.22      965.66     26.29 o
   5   3  10      646.82      652.41     39.83 o
   6   3  10     1002.11      985.20     75.07 o
   7   3  10      107.51      108.62     22.74 o
   8   3  10      606.72      684.44     39.58 o
   9   3  10      230.95      267.94     38.51 o
  10   3  10      155.99      158.08     37.33 o
  11   3  10        6.21      -28.57     28.57 o
  12   3  10      217.50      182.99     45.86 o
 -13   4  10       54.47       60.86     23.42 o
 -12   4  10      170.76      169.02     23.43 o
 -11   4  10      291.16      348.37     22.98 o
 -10   4  10      583.01      643.92     27.24 o
  -9   4  10      589.95      614.01     23.81 o
  -8   4  10      630.06      605.06     24.58 o
  -7   4  10      122.35      133.27     14.69 o
  -6   4  10       96.13       97.35     11.35 o
  -5   4  10     2126.16     1945.51     30.35 o
  -4   4  10     1659.69     1579.54     25.98 o
  -3   4  10     1235.58     1287.91     20.69 o
  -2   4  10      730.21      671.07     19.05 o
  -1   4  10     2860.35     3042.16     29.51 o
   0   4  10        8.62        9.77      5.43 o
   1   4  10     2221.26     2008.76     25.74 o
   2   4  10      456.63      408.18     15.88 o
   3   4  10      302.08      326.51     14.12 o
   4   4  10     1230.15     1199.18     25.95 o
   5   4  10     2483.40     2549.98     60.38 o
   6   4  10      333.13      325.07     26.91 o
   7   4  10      140.68      141.96     24.94 o
   8   4  10       32.73       42.41     20.35 o
   9   4  10      373.34      325.37     41.71 o
  10   4  10      904.50      813.57     59.24 o
  11   4  10      272.10      334.35     86.20 o
  12   4  10        6.03       23.30     37.04 o
 -13   5  10     1087.52     1050.07     53.95 o
 -12   5  10      181.28      175.13     23.16 o
 -11   5  10        2.71        6.88     15.64 o
 -10   5  10      480.46      476.01     22.70 o
  -9   5  10      239.91      242.46     18.17 o
  -8   5  10     1165.16     1175.38     33.80 o
  -7   5  10     2803.68     2784.33     44.50 o
  -6   5  10      429.86      417.93     18.69 o
  -5   5  10      155.72      136.54     11.43 o
  -4   5  10      151.04      157.96     10.38 o
  -3   5  10     1457.83     1343.67     20.03 o
  -2   5  10     1920.93     1997.60     24.32 o
  -1   5  10    10667.68    11146.95     84.39 o
   0   5  10      514.76      480.04     11.94 o
   1   5  10     1358.91     1524.04     22.64 o
   2   5  10     1259.55     1405.50     21.58 o
   3   5  10     1801.30     1804.60     32.07 o
   4   5  10     1421.60     1447.67     29.14 o
   5   5  10       64.78       65.93     14.10 o
   6   5  10        2.28       -9.94     14.18 o
   7   5  10      340.16      373.20     26.71 o
   8   5  10        2.57        2.75     25.76 o
   9   5  10     1232.81     1179.07     65.93 o
  10   5  10      178.20      133.12     37.61 o
  11   5  10      122.33      100.38     38.83 o
  12   5  10      108.21      130.57     45.31 o
 -13   6  10       33.84       21.67     22.08 o
 -12   6  10        3.01      -17.71     17.71 o
 -11   6  10     1159.29     1134.36     46.10 o
 -10   6  10      293.95      271.13     19.91 o
  -9   6  10     1672.12     1773.01     37.94 o
  -8   6  10      351.86      344.85     19.52 o
  -7   6  10     2070.36     2004.93     42.27 o
  -6   6  10     1072.62     1103.87     27.87 o
  -5   6  10     1621.98     1488.67     50.48 o
  -4   6  10       57.42       51.04      9.59 o
  -3   6  10     2734.62     2675.30     35.94 o
  -2   6  10      116.40      126.90      7.75 o
  -1   6  10     2522.03     2483.14     28.64 o
   0   6  10       34.05       16.31      5.15 o
   1   6  10     1067.87      963.98     20.36 o
   2   6  10       66.87       68.45      8.48 o
   3   6  10       58.81       92.67     11.78 o
   4   6  10      329.24      386.91     17.05 o
   5   6  10     3397.27     3309.99     54.86 o
   6   6  10      267.10      242.87     22.77 o
   7   6  10      268.26      256.55     32.33 o
   8   6  10       35.38       53.51     23.12 o
   9   6  10        3.72      -25.05     25.88 o
  10   6  10       20.96       -8.91     27.84 o
  11   6  10      330.43      355.20     49.65 o
 -13   7  10      462.09      517.69     37.90 o
 -12   7  10        0.14      -19.96     19.96 o
 -11   7  10      492.38      529.23     27.54 o
 -10   7  10       50.69       55.25     15.03 o
  -9   7  10        1.75       -1.21     12.30 o
  -8   7  10      102.98       94.84     15.01 o
  -7   7  10      287.39      288.90     22.68 o
  -6   7  10      941.38      906.23     28.64 o
  -5   7  10      199.06      221.24     16.64 o
  -4   7  10      654.28      598.14     18.53 o
  -3   7  10     3271.54     3285.24     41.63 o
  -2   7  10      970.82      962.35     20.96 o
  -1   7  10     2451.32     2286.52     32.21 o
   0   7  10      289.74      263.10     10.15 o
   1   7  10        6.44       10.20      6.97 o
   2   7  10        0.74        4.28      6.88 o
   3   7  10     2291.29     2193.10     35.27 o
   4   7  10        0.38        3.91      8.59 o
   5   7  10       17.27        8.66      9.75 o
   6   7  10      611.77      594.58     35.92 o
   7   7  10     1772.70     1789.79     58.80 o
   8   7  10       21.60       32.74     21.91 o
   9   7  10      777.88      941.49     51.71 o
  10   7  10       57.44       18.73     33.00 o
  11   7  10        5.88       35.73     39.36 o
 -13   8  10       68.41      128.03     27.75 o
 -12   8  10      206.49      205.39     31.74 o
 -11   8  10      573.34      622.55     33.01 o
 -10   8  10      508.01      501.82     27.08 o
  -9   8  10     1817.18     1770.17     39.37 o
  -8   8  10        3.70       -0.15     12.03 o
  -7   8  10     1427.99     1529.49     34.62 o
  -6   8  10     1808.30     1819.20     36.37 o
  -5   8  10      993.66     1009.79     26.99 o
  -4   8  10       41.06       47.05     10.44 o
  -3   8  10       27.83       11.84     12.82 o
  -2   8  10      267.89      303.61     14.10 o
  -1   8  10     1904.23     1969.42     30.42 o
   0   8  10      752.96      761.40     17.93 o
   1   8  10     6370.84     6562.80     58.83 o
   2   8  10      169.41      180.52     10.29 o
   3   8  10      136.95      158.76     12.23 o
   4   8  10        4.15       10.47      9.74 o
   5   8  10      117.48      131.28     13.34 o
   6   8  10       45.60       51.76     18.09 o
   7   8  10      223.81      222.76     28.23 o
   8   8  10      153.00      113.27     26.41 o
   9   8  10      336.54      378.29     40.98 o
  10   8  10      203.32      263.00     45.41 o
  11   8  10      156.24      240.21     97.38 o
 -12   9  10      138.48      135.09     27.12 o
 -11   9  10      277.91      286.77     30.13 o
 -10   9  10      175.96      177.87     19.81 o
  -9   9  10      370.51      324.04     22.03 o
  -8   9  10      195.45      177.50     17.05 o
  -7   9  10        4.94       -9.04     11.31 o
  -6   9  10     3012.10     2976.28     61.21 o
  -5   9  10       39.79       35.94     11.37 o
  -4   9  10     1089.19     1004.45     30.72 o
  -3   9  10     1282.97     1322.19     31.41 o
  -2   9  10     1183.04     1187.12     24.86 o
  -1   9  10     5055.97     5242.78     54.41 o
   0   9  10       38.89       34.11      8.13 o
   1   9  10      409.78      388.98     14.62 o
   2   9  10      529.72      510.85     16.01 o
   3   9  10        6.12       -0.48      8.70 o
   4   9  10     2691.76     2548.24     39.06 o
   5   9  10     1305.80     1319.24     33.71 o
   6   9  10     2143.41     2119.17     52.11 o
   7   9  10       30.01        0.73     20.22 o
   8   9  10      440.78      510.20     38.22 o
   9   9  10      252.51      283.38     33.71 o
  10   9  10        1.43      -28.30     28.30 o
 -12  10  10      245.06      259.55     31.91 o
 -11  10  10       12.55      -18.08     18.08 o
 -10  10  10     1016.35      989.26     34.26 o
  -9  10  10      236.29      264.93     21.49 o
  -8  10  10       11.09        1.87     13.20 o
  -7  10  10       23.94        9.42     12.26 o
  -6  10  10     1058.07     1029.41     27.25 o
  -5  10  10      281.63      289.98     16.91 o
  -4  10  10      200.94      177.98     15.52 o
  -3  10  10      414.01      409.59     17.20 o
  -2  10  10        0.81        2.61      8.22 o
  -1  10  10      554.20      534.21     17.88 o
   0  10  10     1639.20     1650.11     26.28 o
   1  10  10     1128.61     1062.17     22.86 o
   2  10  10       24.62        6.04      9.23 o
   3  10  10      828.76      792.85     24.34 o
   4  10  10      420.29      489.64     19.03 o
   5  10  10      602.14      591.49     22.74 o
   6  10  10       41.56       33.31     17.09 o
   7  10  10      266.47      304.95     34.62 o
   8  10  10      276.17      262.00     31.88 o
   9  10  10      149.53      138.39     29.48 o
  10  10  10      538.00      621.26     57.94 o
 -11  11  10        0.28        6.90     22.60 o
 -10  11  10       81.86       54.92     18.69 o
  -9  11  10      135.95      128.36     18.91 o
  -8  11  10      585.23      609.76     27.58 o
  -7  11  10       22.27       42.80     14.52 o
  -6  11  10      836.30      854.31     26.98 o
  -5  11  10     2485.22     2415.14     40.43 o
  -4  11  10     1211.26     1130.55     30.35 o
  -3  11  10      231.74      185.05     14.17 o
  -2  11  10      264.01      295.45     15.34 o
  -1  11  10      162.24      193.11     12.50 o
   0  11  10      154.03      148.02     11.20 o
   1  11  10      848.17      816.05     22.60 o
   2  11  10     2127.99     2063.57     35.12 o
   3  11  10        2.59        6.23     10.39 o
   4  11  10     1523.90     1483.10     33.53 o
   5  11  10      195.12      166.77     18.16 o
   6  11  10        6.91       -7.73     12.68 o
   7  11  10       69.51       66.51     24.68 o
   8  11  10      552.76      598.27     67.01 o
   9  11  10       18.29       53.00     26.45 o
  10  11  10        8.51       41.52     36.45 o
 -11  12  10      158.27      186.68     28.94 o
 -10  12  10      265.57      285.49     26.98 o
  -9  12  10      101.82       94.65     22.41 o
  -8  12  10      614.44      607.24     27.67 o
  -7  12  10      766.72      784.97     29.87 o
  -6  12  10     2638.05     2670.62     47.35 o
  -5  12  10       21.77        9.55     11.50 o
  -4  12  10     2707.72     2781.69     52.43 o
  -3  12  10     1976.70     1849.45     37.53 o
  -2  12  10     1021.21     1078.34     28.56 o
  -1  12  10        0.24       -9.44      9.44 o
   0  12  10     2173.25     2123.10     31.88 o
   1  12  10       63.46       37.89     12.42 o
   2  12  10       78.16       62.21     12.96 o
   3  12  10      218.03      198.72     16.27 o
   4  12  10     1547.73     1588.39     35.44 o
   5  12  10       41.71       33.91     14.97 o
   6  12  10      416.06      451.47     25.33 o
   7  12  10      254.52      262.99     38.36 o
   8  12  10       75.19       84.16     31.16 o
   9  12  10       87.49      147.69     36.02 o
 -10  13  10        7.73      -14.17     21.15 o
  -9  13  10       68.75       84.73     18.17 o
  -8  13  10      406.69      408.97     25.09 o
  -7  13  10       51.18       67.82     15.64 o
  -6  13  10      689.39      661.98     28.47 o
  -5  13  10       40.33       14.77     12.00 o
  -4  13  10       45.04       41.79     12.68 o
  -3  13  10        0.30       -0.89     10.46 o
  -2  13  10      115.76      127.61     14.77 o
  -1  13  10       25.16       16.71     10.71 o
   0  13  10      200.09      190.44     13.66 o
   1  13  10       63.67       34.83     10.12 o
   2  13  10      611.78      676.35     24.41 o
   3  13  10      500.96      517.09     22.33 o
   4  13  10     1469.88     1507.07     44.93 o
   5  13  10       27.57       -1.31     13.46 o
   6  13  10       56.06       45.91     16.58 o
   7  13  10       93.30       68.20     38.55 o
   8  13  10      185.34      154.46     38.44 o
   9  13  10        0.31      -39.60     39.60 o
 -10  14  10      174.05      251.97     27.21 o
  -9  14  10        3.47      -14.19     14.19 o
  -8  14  10       35.22       33.26     15.97 o
  -7  14  10        2.71      -12.03     12.03 o
  -6  14  10     2037.12     2015.17     47.41 o
  -5  14  10      476.87      474.79     22.72 o
  -4  14  10     1100.97     1141.30     32.03 o
  -3  14  10      543.10      557.52     22.69 o
  -2  14  10       94.24       66.75     12.84 o
  -1  14  10        0.83       -0.85      7.83 o
   0  14  10     1023.41     1003.31     25.20 o
   1  14  10       91.64       71.56     11.63 o
   2  14  10       33.83       24.15     12.58 o
   3  14  10      142.28      122.13     15.90 o
   4  14  10     1216.80     1158.73     37.69 o
   5  14  10       33.91       12.31     15.26 o
   6  14  10      590.52      664.60     42.35 o
   7  14  10      127.60      141.57     33.86 o
   8  14  10        0.10      -33.32     42.82 o
  -9  15  10        5.83      -11.58     16.73 o
  -8  15  10      606.84      652.42     47.01 o
  -7  15  10      277.79      287.70     30.86 o
  -6  15  10      133.60      148.04     17.43 o
  -5  15  10       90.13       60.53     14.45 o
  -4  15  10       46.55       54.65     14.24 o
  -3  15  10     1483.73     1460.87     35.10 o
  -2  15  10      510.79      496.78     22.30 o
  -1  15  10      202.21      235.61     16.24 o
   0  15  10      175.79      163.32     15.98 o
   1  15  10      221.20      224.95     17.25 o
   2  15  10     1429.16     1496.75     38.80 o
   3  15  10      529.22      497.71     27.17 o
   4  15  10      204.26      208.97     22.64 o
   5  15  10        0.05      -24.82     30.78 o
   6  15  10      293.30      332.78     32.59 o
   7  15  10      304.19      338.90     42.83 o
  -8  16  10       48.65       19.41     16.76 o
  -7  16  10       69.17       66.50     16.01 o
  -6  16  10      134.54      125.33     17.65 o
  -5  16  10      408.21      449.98     34.11 o
  -4  16  10      370.32      380.01     22.02 o
  -3  16  10      130.81      132.70     16.25 o
  -2  16  10      147.64      171.36     16.40 o
  -1  16  10      134.60      145.23     16.43 o
   0  16  10       79.53      105.13     15.20 o
   1  16  10       63.93       66.88     14.45 o
   2  16  10      708.69      709.19     31.72 o
   3  16  10        0.33        8.13     19.39 o
   4  16  10       34.44        7.93     18.74 o
   5  16  10      457.71      528.80     38.66 o
   6  16  10      169.00      221.32     36.05 o
  -7  17  10        3.59       14.74     15.35 o
  -6  17  10        0.85       -9.20     13.26 o
  -5  17  10       36.45       20.32     14.19 o
  -4  17  10      134.34      120.52     17.79 o
  -3  17  10     1367.40     1371.04     33.89 o
  -2  17  10      185.68      210.93     18.82 o
  -1  17  10      701.84      703.60     27.29 o
   0  17  10       60.43       62.26     14.11 o
   1  17  10        1.00       -8.24     19.54 o
   2  17  10      190.54      170.49     27.74 o
   3  17  10      179.06      157.98     28.63 o
   4  17  10        0.86        7.68     20.85 o
   5  17  10        0.07      -12.40     19.13 o
  -6  18  10       18.34       30.55     15.24 o
  -5  18  10      662.20      672.43     39.90 o
  -4  18  10       48.02       58.15     15.63 o
  -3  18  10      355.50      402.78     23.94 o
  -2  18  10       92.71      127.76     19.35 o
  -1  18  10     1196.82     1258.89     42.28 o
   0  18  10      209.24      211.16     23.09 o
   1  18  10     1129.76     1168.10     54.18 o
   2  18  10       31.10       48.67     23.12 o
   3  18  10        8.82       -8.55     18.67 o
   4  18  10       90.09      124.23     29.13 o
  -4  19  10        0.07       -3.15     15.06 o
  -3  19  10      690.35      715.24     36.15 o
  -2  19  10        6.00        7.45     18.07 o
  -1  19  10      171.56      230.82     24.55 o
   0  19  10      269.45      282.93     26.16 o
   1  19  10        2.07       13.80     22.06 o
   2  19  10       28.03       56.48     26.05 o
 -13   0  11       31.59       -7.11     26.37 o
 -11   0  11     1777.12     1854.72     54.88 o
  -9   0  11     4894.94     5092.26     88.06 o
  -7   0  11     4242.47     4261.35     73.84 o
  -5   0  11     2904.50     2819.42     54.23 o
  -3   0  11      195.50      261.19     27.86 o
  -1   0  11     1590.98     1640.24     35.43 o
   1   0  11      104.60       68.37     10.79 o
   3   0  11      608.70      547.20     25.70 o
   5   0  11      385.89      359.44     48.61 o
   7   0  11       87.23       51.67     38.47 o
   9   0  11     1161.26     1059.32     89.34 o
  11   0  11      348.54      391.63     71.95 o
 -13   1  11       69.35      102.95     23.15 o
 -12   1  11      108.11       85.19     16.46 o
 -11   1  11       94.68       62.68     15.04 o
 -10   1  11      406.73      376.43     21.10 o
  -9   1  11     2683.98     2741.14     47.18 o
  -8   1  11      115.93      118.13     14.06 o
  -7   1  11     3561.69     3505.29     43.68 o
  -6   1  11       16.37        5.15      7.72 o
  -5   1  11      427.30      353.53     13.84 o
  -4   1  11      572.50      540.16     15.23 o
  -3   1  11      117.14       83.84      8.43 o
  -2   1  11      172.60      168.71      9.90 o
  -1   1  11     3233.01     3514.42     37.94 o
   0   1  11      825.98      825.10     19.09 o
   1   1  11     4224.70     4038.44     43.83 o
   2   1  11      922.55     1000.17     22.79 o
   3   1  11     1966.62     1856.30     30.35 o
   4   1  11      126.88      144.61     25.14 o
   5   1  11      324.11      343.49     33.06 o
   6   1  11      357.97      376.04     43.06 o
   7   1  11     1064.94     1186.41     74.29 o
   8   1  11        0.83        6.69     23.41 o
   9   1  11      211.79      222.10     44.67 o
  10   1  11      107.72      125.47     35.86 o
  11   1  11      286.53      270.79     46.36 o
  12   1  11        1.19       25.45     36.42 o
 -13   2  11      210.27      219.61     31.09 o
 -12   2  11        4.24       -4.75     14.94 o
 -11   2  11      409.38      423.36     22.88 o
 -10   2  11      203.28      180.65     17.68 o
  -9   2  11     1263.26     1267.42     31.88 o
  -8   2  11        2.79       10.52     11.43 o
  -7   2  11     4708.28     4540.02     54.64 o
  -6   2  11      560.21      566.17     18.48 o
  -5   2  11      391.11      329.17     13.38 o
  -4   2  11      377.22      391.22     13.47 o
  -3   2  11      807.16      749.02     17.87 o
  -2   2  11       98.08      103.78      8.04 o
  -1   2  11     5712.61     5737.83     53.76 o
   0   2  11     8503.80     8545.77     77.38 o
   1   2  11      211.63      190.97     10.78 o
   2   2  11      840.18      864.10     17.94 o
   3   2  11      169.46      179.35     11.52 o
   4   2  11      153.61      196.62     32.34 o
   5   2  11     2062.79     2003.66     70.85 o
   6   2  11      214.42      215.46     63.10 o
   7   2  11        0.34       -2.15     24.65 o
   8   2  11      115.07      144.22     33.12 o
   9   2  11     1501.39     1292.13    159.52 o
  10   2  11      434.74      489.10     99.72 o
  11   2  11        0.73        6.28     31.95 o
 -13   3  11      283.84      278.52     27.28 o
 -12   3  11     1550.76     1687.76     44.01 o
 -11   3  11      843.71      844.07     31.43 o
 -10   3  11      351.98      353.00     22.91 o
  -9   3  11     4561.55     4673.74     66.31 o
  -8   3  11       54.57       27.33     12.51 o
  -7   3  11     1983.91     1993.11     34.55 o
  -6   3  11       18.03        4.41      9.41 o
  -5   3  11       85.00       75.76      9.55 o
  -4   3  11     1131.02     1085.90     22.27 o
  -3   3  11      748.91      705.33     16.25 o
  -2   3  11     1289.68     1296.54     20.62 o
  -1   3  11        0.40        3.53      5.67 o
   0   3  11     6837.28     6897.43     61.18 o
   1   3  11       77.94       62.20      7.17 o
   2   3  11      953.84      937.83     20.28 o
   3   3  11     1279.40     1269.88     29.29 o
   4   3  11      129.59      120.42     14.65 o
   5   3  11     1108.27     1074.78     53.67 o
   6   3  11      356.08      386.38     37.42 o
   7   3  11      476.02      444.45     44.83 o
   8   3  11      610.52      587.46     48.20 o
   9   3  11      115.65      137.80     34.45 o
  10   3  11       89.63       73.14     34.93 o
  11   3  11      127.00       99.57     39.91 o
 -13   4  11        6.09      -23.25     23.25 o
 -12   4  11      170.02      168.11     21.65 o
 -11   4  11       33.38       23.94     16.74 o
 -10   4  11     1430.06     1443.26     37.87 o
  -9   4  11      136.93      135.72     16.42 o
  -8   4  11        2.36       -1.10     12.46 o
  -7   4  11       62.76       51.67     13.18 o
  -6   4  11     3780.43     3758.43     50.65 o
  -5   4  11        8.80        5.59      8.80 o
  -4   4  11      231.29      211.52     12.30 o
  -3   4  11     1477.95     1479.89     23.92 o
  -2   4  11     1074.41      954.20     19.22 o
  -1   4  11     1897.72     1791.83     23.91 o
   0   4  11     9439.88     9399.47     78.82 o
   1   4  11     1070.35     1126.00     19.66 o
   2   4  11     1080.82     1043.23     32.27 o
   3   4  11      196.36      175.72     12.35 o
   4   4  11     1210.73     1214.79     40.48 o
   5   4  11        2.35       -4.43     18.27 o
   6   4  11       24.50       24.91     24.11 o
   7   4  11       88.64       49.40     26.92 o
   8   4  11      314.79      329.87     41.20 o
   9   4  11       52.85       43.44     31.07 o
  10   4  11      430.60      513.25     53.09 o
  11   4  11        1.68        0.07     32.47 o
 -13   5  11        0.40      -10.17     21.53 o
 -12   5  11     1489.97     1497.60     46.47 o
 -11   5  11      432.56      383.85     25.02 o
 -10   5  11      259.16      242.78     20.77 o
  -9   5  11      793.40      806.22     27.26 o
  -8   5  11      245.30      252.30     18.35 o
  -7   5  11      436.83      397.68     27.09 o
  -6   5  11       76.11       83.60     14.67 o
  -5   5  11      756.84      730.65     22.41 o
  -4   5  11     4109.47     4000.19     46.65 o
  -3   5  11     1881.90     1948.25     25.43 o
  -2   5  11     4286.51     4255.63     40.82 o
  -1   5  11      431.07      446.68     12.74 o
   0   5  11     3478.82     3429.24     38.06 o
   1   5  11      368.94      348.42     12.33 o
   2   5  11     1385.62     1419.02     30.03 o
   3   5  11     2215.63     2275.63     37.11 o
   4   5  11       19.95       17.40     11.34 o
   5   5  11       66.23       64.36     21.12 o
   6   5  11       88.99      135.62     50.54 o
   7   5  11     1278.62     1249.22     57.43 o
   8   5  11     1815.18     1832.10     78.90 o
   9   5  11      215.01      215.48     40.91 o
  10   5  11      465.21      465.22     72.43 o
  11   5  11      113.59       81.38     38.25 o
 -13   6  11      148.10      178.83     29.00 o
 -12   6  11      389.87      409.21     39.18 o
 -11   6  11      227.90      216.75     21.56 o
 -10   6  11     2391.60     2384.58     50.87 o
  -9   6  11      171.03      179.52     18.67 o
  -8   6  11      567.47      578.71     23.50 o
  -7   6  11     2345.82     2202.85     48.91 o
  -6   6  11      308.88      310.08     24.15 o
  -5   6  11      833.01      838.24     24.02 o
  -4   6  11       62.01       50.92     11.17 o
  -3   6  11      130.58      154.93     11.36 o
  -2   6  11     1707.26     1777.16     23.75 o
  -1   6  11       34.34       28.47      6.93 o
   0   6  11     7152.07     6916.91     71.03 o
   1   6  11     1519.90     1568.47     26.65 o
   2   6  11      693.67      626.56     16.07 o
   3   6  11      515.03      466.02     20.26 o
   4   6  11     3312.01     3430.78     50.05 o
   5   6  11      194.65      210.44     17.28 o
   6   6  11       57.16       47.44     20.29 o
   7   6  11      136.45      107.34     54.33 o
   8   6  11       40.88       53.98     29.52 o
   9   6  11       16.74       12.37     29.65 o
  10   6  11      488.48      527.24     65.84 o
  11   6  11       41.37       67.11     38.03 o
 -13   7  11       93.73       74.84     26.66 o
 -12   7  11      391.19      423.98     37.59 o
 -11   7  11       18.61       13.20     18.53 o
 -10   7  11      331.48      355.19     23.32 o
  -9   7  11      918.77      906.99     29.31 o
  -8   7  11      311.42      307.09     19.13 o
  -7   7  11     3099.50     2971.64     48.48 o
  -6   7  11     1055.27     1067.06     31.47 o
  -5   7  11       30.50       16.08     10.50 o
  -4   7  11     7454.03     7378.20     75.14 o
  -3   7  11     1496.39     1468.99     27.48 o
  -2   7  11     2451.59     2427.08     34.53 o
  -1   7  11      345.81      387.45     19.18 o
   0   7  11     2159.38     2180.15     32.27 o
   1   7  11        0.50       -6.68      6.68 o
   2   7  11     2152.08     2202.16     32.69 o
   3   7  11       63.44       59.53     10.89 o
   4   7  11      163.98      164.89     13.54 o
   5   7  11        8.63        3.23     11.75 o
   6   7  11     2401.12     2397.01     57.26 o
   7   7  11      502.02      543.32     99.24 o
   8   7  11     1524.54     1377.61     70.12 o
   9   7  11       35.37       49.81     32.42 o
  10   7  11       60.35       97.32     36.87 o
  11   7  11       20.60      -11.27     35.50 o
 -12   8  11      146.41      190.38     25.46 o
 -11   8  11       66.96      101.94     18.97 o
 -10   8  11     1624.33     1585.96     41.54 o
  -9   8  11      519.17      538.80     30.59 o
  -8   8  11      837.15      819.49     27.32 o
  -7   8  11      377.47      424.27     24.83 o
  -6   8  11     1145.95     1067.24     29.29 o
  -5   8  11      216.60      182.93     15.44 o
  -4   8  11        1.98        7.45      9.53 o
  -3   8  11       62.68       50.37     10.16 o
  -2   8  11     2087.87     2007.48     32.03 o
  -1   8  11      107.73      117.85     11.27 o
   0   8  11     3961.58     3783.74     46.36 o
   1   8  11      541.09      596.69     18.11 o
   2   8  11      930.82      932.32     21.30 o
   3   8  11      236.51      244.02     15.88 o
   4   8  11      408.48      476.92     27.24 o
   5   8  11      674.52      711.48     23.12 o
   6   8  11       26.43        3.56     20.39 o
   7   8  11        0.03       -7.79     26.80 o
   8   8  11        7.83        6.14     28.62 o
   9   8  11       14.47        1.51     31.67 o
  10   8  11      451.28      474.21     53.89 o
 -12   9  11      266.21      302.90     32.85 o
 -11   9  11       17.37       -3.12     18.33 o
 -10   9  11       73.30       73.04     19.56 o
  -9   9  11      242.77      224.56     20.72 o
  -8   9  11     1312.08     1312.51     36.20 o
  -7   9  11      619.44      601.70     23.67 o
  -6   9  11     1623.30     1542.73     37.38 o
  -5   9  11      885.53      922.61     27.47 o
  -4   9  11      509.32      522.01     19.32 o
  -3   9  11      974.29      947.87     25.33 o
  -2   9  11     1922.12     1979.10     33.07 o
  -1   9  11      216.34      243.18     13.17 o
   0   9  11        1.52        2.10      9.21 o
   1   9  11      691.68      668.16     18.69 o
   2   9  11      598.89      624.94     21.53 o
   3   9  11     1265.06     1154.73     34.33 o
   4   9  11       17.18       10.55     10.54 o
   5   9  11     2124.33     2051.44     41.97 o
   6   9  11      316.25      368.61     31.49 o
   7   9  11      205.06      183.16     28.16 o
   8   9  11     1131.40     1097.32     64.54 o
   9   9  11       91.90       62.03     35.62 o
  10   9  11       30.48       23.33     36.07 o
 -12  10  11      151.34      157.34     28.02 o
 -11  10  11      404.30      425.30     30.35 o
 -10  10  11       18.09       37.38     16.72 o
  -9  10  11       94.75       67.63     23.91 o
  -8  10  11      190.46      194.87     22.86 o
  -7  10  11     1321.99     1297.76     37.35 o
  -6  10  11     1725.78     1735.84     37.48 o
  -5  10  11     4568.22     4460.92     61.95 o
  -4  10  11        9.38       25.51     11.05 o
  -3  10  11      257.35      261.88     15.23 o
  -2  10  11     1684.84     1723.64     34.29 o
  -1  10  11     2848.04     2799.23     38.53 o
   0  10  11     1001.45      935.91     22.59 o
   1  10  11        6.28       10.16      8.96 o
   2  10  11      815.93      762.65     24.28 o
   3  10  11      239.65      259.06     16.86 o
   4  10  11      490.30      591.14     22.48 o
   5  10  11     1461.90     1596.10     37.13 o
   6  10  11      120.18      104.18     27.88 o
   7  10  11      193.59      204.77     35.54 o
   8  10  11      123.24      125.95     36.36 o
   9  10  11      623.08      545.84     54.23 o
  10  10  11       25.63       -5.88     35.42 o
 -11  11  11        7.03       -5.49     18.64 o
 -10  11  11        0.41      -14.73     14.73 o
  -9  11  11      487.94      493.19     26.81 o
  -8  11  11      123.59      138.90     18.69 o
  -7  11  11      648.61      641.64     27.33 o
  -6  11  11        2.68       -4.65     11.63 o
  -5  11  11      416.62      392.26     18.91 o
  -4  11  11        1.18        1.38     10.26 o
  -3  11  11       97.49       99.11     12.91 o
  -2  11  11       98.28      115.10     13.67 o
  -1  11  11       84.63       82.97     11.28 o
   0  11  11       87.01       57.89     10.86 o
   1  11  11     1211.59     1207.22     25.54 o
   2  11  11     1111.08     1068.46     29.20 o
   3  11  11      297.67      280.58     17.47 o
   4  11  11      805.28      808.66     32.99 o
   5  11  11       56.09       21.81     14.60 o
   6  11  11       12.36       -2.98     15.80 o
   7  11  11       75.97      140.25     29.20 o
   8  11  11      637.88      576.43     51.67 o
   9  11  11       46.40       20.12     33.02 o
 -11  12  11      134.10      148.82     25.00 o
 -10  12  11       27.20       -1.05     15.49 o
  -9  12  11       43.77        6.69     15.65 o
  -8  12  11        2.76       33.86     15.04 o
  -7  12  11      606.85      604.82     27.46 o
  -6  12  11      334.67      392.35     21.17 o
  -5  12  11     4861.15     4815.56     65.94 o
  -4  12  11      198.87      209.51     22.50 o
  -3  12  11     1384.47     1417.46     31.00 o
  -2  12  11       12.49       11.02     11.56 o
  -1  12  11      797.25      786.10     23.64 o
   0  12  11       37.61       21.97      9.99 o
   1  12  11       11.60       13.87      8.52 o
   2  12  11        0.36        1.43     10.69 o
   3  12  11     1022.65     1009.36     28.66 o
   4  12  11       68.00       35.75     13.73 o
   5  12  11      148.22      136.98     18.39 o
   6  12  11       16.14       15.64     17.67 o
   7  12  11        8.24       28.61     28.74 o
   8  12  11       18.81      -22.70     39.92 o
   9  12  11      336.28      384.74     80.16 o
 -10  13  11       11.37       19.41     16.88 o
  -9  13  11      218.39      229.20     23.02 o
  -8  13  11        0.60        0.20     14.58 o
  -7  13  11     1039.01     1022.64     36.54 o
  -6  13  11        3.49      -12.88     14.71 o
  -5  13  11     1413.11     1450.47     35.27 o
  -4  13  11       20.29        5.67     11.73 o
  -3  13  11     2440.40     2383.07     46.89 o
  -2  13  11        6.06       12.08     11.84 o
  -1  13  11      115.89      122.92     13.67 o
   0  13  11       62.79       21.67     11.95 o
   1  13  11     1386.24     1473.35     31.88 o
   2  13  11        4.87       16.87     12.17 o
   3  13  11     1153.81     1109.19     30.84 o
   4  13  11       54.33       67.50     15.42 o
   5  13  11        3.54      -13.64     13.64 o
   6  13  11      160.51      175.22     23.35 o
   7  13  11      547.08      591.44     51.27 o
   8  13  11       15.49       55.05     46.20 o
  -9  14  11        7.75        4.16     15.86 o
  -8  14  11      125.05      106.90     18.90 o
  -7  14  11      993.71      946.96     31.44 o
  -6  14  11      231.27      222.75     19.28 o
  -5  14  11      186.07      223.60     18.51 o
  -4  14  11       48.44       34.35     12.89 o
  -3  14  11       24.60       -0.86     12.44 o
  -2  14  11       77.92       78.00     14.99 o
  -1  14  11      566.30      618.36     23.83 o
   0  14  11      265.28      283.09     19.67 o
   1  14  11        1.26        3.24     10.75 o
   2  14  11      137.06      142.67     17.03 o
   3  14  11      543.38      524.23     32.04 o
   4  14  11      396.52      375.61     25.43 o
   5  14  11      184.38      149.24     25.50 o
   6  14  11      420.68      422.82     28.12 o
   7  14  11        0.58      -15.57     27.68 o
   8  14  11       55.37       71.15     47.00 o
  -9  15  11      186.95      172.27     27.01 o
  -8  15  11      158.05      137.03     23.68 o
  -7  15  11      249.18      269.88     29.20 o
  -6  15  11        0.21       20.86     14.08 o
  -5  15  11       24.09       30.08     14.02 o
  -4  15  11      246.27      246.69     19.26 o
  -3  15  11     1107.38     1080.42     34.37 o
  -2  15  11       29.93       37.29     14.28 o
  -1  15  11      122.28      147.48     15.74 o
   0  15  11       45.39       67.02     14.02 o
   1  15  11       75.68       90.62     18.09 o
   2  15  11      320.70      296.72     23.44 o
   3  15  11      467.90      405.26     25.91 o
   4  15  11       33.72       20.63     15.25 o
   5  15  11      350.81      333.77     25.75 o
   6  15  11      370.35      441.93     35.74 o
   7  15  11       32.27        1.77     45.39 o
  -8  16  11        0.86      -15.57     19.02 o
  -7  16  11      341.57      346.71     23.86 o
  -6  16  11       67.07       90.72     17.03 o
  -5  16  11      438.70      402.68     23.55 o
  -4  16  11      133.40      108.03     17.85 o
  -3  16  11      397.45      383.87     23.98 o
  -2  16  11      461.97      492.95     25.64 o
  -1  16  11     1394.19     1464.04     43.05 o
   0  16  11      176.68      181.21     17.53 o
   1  16  11       31.76       23.31     15.97 o
   2  16  11        3.26      -14.08     14.54 o
   3  16  11        2.66        5.57     15.39 o
   4  16  11      803.19      790.02     55.77 o
   5  16  11      347.46      355.12     34.39 o
   6  16  11       99.94      116.06     26.95 o
  -7  17  11       18.89       29.40     16.15 o
  -6  17  11       68.89       61.29     16.50 o
  -5  17  11        4.31       -8.61     15.24 o
  -4  17  11      558.55      585.93     33.06 o
  -3  17  11       80.65       63.58     16.87 o
  -2  17  11      152.68      166.37     18.50 o
  -1  17  11        0.41       11.92     13.47 o
   0  17  11        1.14       13.80     13.42 o
   1  17  11       23.19        8.89     23.02 o
   2  17  11      300.20      310.25     32.96 o
   3  17  11        7.01        7.38     18.63 o
   4  17  11       80.48       75.51     45.65 o
   5  17  11        0.28       -9.99     21.54 o
  -5  18  11       17.14        8.00     15.62 o
  -4  18  11       63.90       41.88     15.85 o
  -3  18  11      165.10      151.79     20.74 o
  -2  18  11      364.77      390.36     24.06 o
  -1  18  11       12.16        4.78     14.03 o
   0  18  11      994.13     1021.25     38.67 o
   1  18  11       10.13       33.90     21.53 o
   2  18  11       11.36       23.22     23.23 o
   3  18  11        4.39      -16.65     21.77 o
  -3  19  11       21.18       32.40     17.31 o
  -2  19  11       65.14       75.78     20.33 o
  -1  19  11        0.49       20.22     17.59 o
   0  19  11       18.04        5.17     19.89 o
   1  19  11       54.30       50.57     24.46 o
 -12   0  12       31.80       47.29     21.60 o
 -10   0  12       21.76       27.12     20.01 o
  -8   0  12      963.69      969.57     37.59 o
  -6   0  12     1558.55     1517.08     41.94 o
  -4   0  12      200.02      249.38     18.98 o
  -2   0  12     3602.26     3327.65     51.46 o
   0   0  12       59.76       89.24     12.48 o
   2   0  12     2483.53     2421.30     60.56 o
   4   0  12     6313.15     6433.81    197.67 o
   6   0  12      659.88      465.19     60.04 o
   8   0  12     1025.27      968.21     83.38 o
  10   0  12      455.85      406.44     68.41 o
 -13   1  12       76.63       57.31     19.97 o
 -12   1  12      145.18      108.84     18.50 o
 -11   1  12       10.33       19.51     14.35 o
 -10   1  12     1003.36     1033.24     35.98 o
  -9   1  12      114.28      133.53     16.22 o
  -8   1  12     5335.98     5347.26     67.53 o
  -7   1  12       13.22        6.59     11.27 o
  -6   1  12      496.76      493.21     17.10 o
  -5   1  12        0.58       -5.41      8.42 o
  -4   1  12     2545.46     2492.06     32.85 o
  -3   1  12       28.62       27.23      8.68 o
  -2   1  12     1256.30     1117.74     21.02 o
  -1   1  12     1430.94     1361.62     22.66 o
   0   1  12     5287.26     5242.00     57.70 o
   1   1  12      107.78      105.99     10.17 o
   2   1  12      379.03      367.48     13.10 o
   3   1  12        2.00       -7.27     10.40 o
   4   1  12       63.13       58.66     23.15 o
   5   1  12       72.55       64.62     25.44 o
   6   1  12      732.10      812.76     50.88 o
   7   1  12       93.36       10.96     24.95 o
   8   1  12      353.43      293.56    102.05 o
   9   1  12        2.22        9.40     27.95 o
  10   1  12      777.41      792.47     61.11 o
  11   1  12      129.97      138.02     39.87 o
 -13   2  12       51.93       44.39     19.25 o
 -12   2  12      369.86      497.59     25.91 o
 -11   2  12     1667.74     1794.87     43.74 o
 -10   2  12        1.97      -12.61     12.61 o
  -9   2  12       25.70       25.81     13.39 o
  -8   2  12        5.83      -11.06     11.06 o
  -7   2  12      460.45      482.47     20.80 o
  -6   2  12     2769.19     2744.16     37.17 o
  -5   2  12       26.66       19.03      8.94 o
  -4   2  12      535.28      572.94     16.53 o
  -3   2  12        7.84        2.21      7.75 o
  -2   2  12     2265.45     2298.78     30.67 o
  -1   2  12     4219.52     4288.05     44.84 o
   0   2  12     1256.96     1196.59     23.00 o
   1   2  12      133.98      150.39     12.80 o
   2   2  12     1274.79     1132.85     21.30 o
   3   2  12     1484.23     1500.64     32.32 o
   4   2  12      669.51      813.23     70.14 o
   5   2  12      419.68      414.97     37.49 o
   6   2  12      324.36      352.90     38.01 o
   7   2  12        3.91      -23.24     23.24 o
   8   2  12     1609.07     1367.04     66.80 o
   9   2  12       32.44        7.90     28.85 o
  10   2  12        1.01       24.40     32.72 o
  11   2  12        7.56        3.64     31.01 o
 -13   3  12      266.49      262.12     25.66 o
 -12   3  12        0.06        5.09     16.38 o
 -11   3  12       13.17       12.86     16.33 o
 -10   3  12      264.98      280.45     21.90 o
  -9   3  12      133.07      145.25     17.70 o
  -8   3  12      362.57      364.71     18.60 o
  -7   3  12       12.83       -1.16     10.03 o
  -6   3  12      946.02      948.21     23.92 o
  -5   3  12     1437.04     1358.53     26.90 o
  -4   3  12     2181.18     2270.90     33.40 o
  -3   3  12       49.99       61.32      9.08 o
  -2   3  12       45.54       61.09      8.92 o
  -1   3  12     2207.69     2043.53     26.29 o
   0   3  12     3284.97     3093.49     38.90 o
   1   3  12     1093.71     1023.17     24.72 o
   2   3  12     1598.15     1496.77     27.68 o
   3   3  12      105.60      152.55     13.93 o
   4   3  12      545.43      471.28     29.68 o
   5   3  12     1741.22     1718.08    127.08 o
   6   3  12     1480.45     1480.45     66.04 o
   7   3  12     1017.22      994.88     57.53 o
   8   3  12       88.66       53.91     30.83 o
   9   3  12       22.45       -0.10     52.39 o
  10   3  12      245.02      198.37     41.52 o
  11   3  12      136.57      138.76     42.58 o
 -13   4  12       26.78       37.09     23.85 o
 -12   4  12      273.58      253.83     23.93 o
 -11   4  12     1205.09     1161.52     47.17 o
 -10   4  12      210.15      238.68     21.01 o
  -9   4  12      187.17      181.34     17.90 o
  -8   4  12      104.14      108.83     15.45 o
  -7   4  12      125.39       94.60     15.60 o
  -6   4  12     1227.12     1230.65     29.71 o
  -5   4  12      366.61      336.53     17.33 o
  -4   4  12      836.93      845.14     20.97 o
  -3   4  12     2829.41     2831.68     37.32 o
  -2   4  12     1374.20     1328.91     22.33 o
  -1   4  12     3147.35     3074.08     33.89 o
   0   4  12      288.07      288.11     13.14 o
   1   4  12       29.05        9.45      7.27 o
   2   4  12      211.94      168.05     12.48 o
   3   4  12      340.08      319.57     17.74 o
   4   4  12       56.36       66.09     15.13 o
   5   4  12       29.60       51.69     25.26 o
   6   4  12      199.74      156.30     31.33 o
   7   4  12       17.23       90.10     30.79 o
   8   4  12      147.61      197.65     36.30 o
   9   4  12      772.19      813.94    156.86 o
  10   4  12       19.42       -1.09     50.54 o
  11   4  12       26.46      -19.02     33.61 o
 -13   5  12      612.50      581.56     34.38 o
 -12   5  12       21.53       -0.70     16.92 o
 -11   5  12      232.79      265.67     24.87 o
 -10   5  12       75.54       85.88     22.52 o
  -9   5  12     2067.77     1943.80     40.61 o
  -8   5  12       27.89       27.86     13.61 o
  -7   5  12        0.55      -11.77     11.77 o
  -6   5  12     1706.22     1631.48     33.94 o
  -5   5  12     2229.30     2141.29     37.55 o
  -4   5  12     1318.79     1420.99     29.95 o
  -3   5  12     3546.16     3363.51     43.53 o
  -2   5  12      635.47      658.90     16.52 o
  -1   5  12      518.54      488.23     13.82 o
   0   5  12      306.53      343.93     12.66 o
   1   5  12     2106.86     2174.92     31.86 o
   2   5  12      593.43      596.88     25.08 o
   3   5  12       39.71       55.59     12.18 o
   4   5  12      581.92      586.82     27.41 o
   5   5  12      235.70      229.83     26.07 o
   6   5  12      772.27      664.13     46.61 o
   7   5  12      825.78      748.53     52.69 o
   8   5  12        7.91       13.13     28.89 o
   9   5  12       84.75      112.99     56.34 o
  10   5  12       12.19      -11.39     32.49 o
  11   5  12       53.21       20.13     58.11 o
 -13   6  12       29.21       55.34     24.69 o
 -12   6  12       67.51       63.63     22.01 o
 -11   6  12     1332.08     1367.89     40.57 o
 -10   6  12        0.10       -2.79     14.53 o
  -9   6  12      221.42      205.11     19.11 o
  -8   6  12      140.99      150.60     16.51 o
  -7   6  12     1164.06     1005.43     35.88 o
  -6   6  12      202.05      211.77     16.85 o
  -5   6  12      219.60      250.89     19.94 o
  -4   6  12      112.70      127.38     15.09 o
  -3   6  12     5228.91     5022.52     61.20 o
  -2   6  12        4.92       -8.49      8.49 o
  -1   6  12     2279.46     2205.77     28.61 o
   0   6  12      153.89      199.18     13.84 o
   1   6  12      343.18      381.56     13.63 o
   2   6  12      397.90      366.61     16.20 o
   3   6  12     5794.10     5552.77     86.92 o
   4   6  12       23.80        7.50     11.70 o
   5   6  12       43.37       32.50     20.09 o
   6   6  12        1.83       28.46     37.34 o
   7   6  12      734.58      751.18    126.04 o
   8   6  12      168.40      119.44     34.73 o
   9   6  12     1637.63     1655.33     80.06 o
  10   6  12       45.12       59.66     35.32 o
 -12   7  12       71.37       27.92     20.79 o
 -11   7  12      228.81      221.60     22.52 o
 -10   7  12       32.91       41.61     16.64 o
  -9   7  12     1201.56     1200.60     33.90 o
  -8   7  12        0.36      -12.21     12.21 o
  -7   7  12      133.80      151.84     16.63 o
  -6   7  12      333.39      323.07     19.32 o
  -5   7  12        7.65        9.22     11.50 o
  -4   7  12      140.57      168.39     14.89 o
  -3   7  12     5018.67     4921.00     62.22 o
  -2   7  12       14.57       10.45      9.75 o
  -1   7  12     3468.06     3496.07     44.83 o
   0   7  12       78.78       65.31     11.02 o
   1   7  12      841.77      844.67     19.57 o
   2   7  12       10.27       -1.92      8.89 o
   3   7  12      334.78      303.07     23.14 o
   4   7  12       21.37       12.57     12.67 o
   5   7  12     1528.85     1489.71     49.91 o
   6   7  12       29.47        4.27     25.45 o
   7   7  12      143.57      169.62     76.94 o
   8   7  12      333.49      294.32     42.61 o
   9   7  12        0.81      -25.92     28.78 o
  10   7  12        1.56        0.87     33.42 o
 -12   8  12      139.67      150.31     25.06 o
 -11   8  12     1519.64     1533.02     43.60 o
 -10   8  12      811.01      801.02     31.93 o
  -9   8  12      235.64      214.58     24.44 o
  -8   8  12     1577.66     1563.71     36.92 o
  -7   8  12     1130.94     1097.05     30.82 o
  -6   8  12      321.57      324.09     19.25 o
  -5   8  12       33.91       16.48     11.87 o
  -4   8  12      244.82      228.84     20.97 o
  -3   8  12      392.58      393.04     26.99 o
  -2   8  12     1580.61     1532.05     31.67 o
  -1   8  12     3499.42     3442.60     45.30 o
   0   8  12       89.42       63.29     10.37 o
   1   8  12      479.70      510.71     17.36 o
   2   8  12       96.84       57.13     11.43 o
   3   8  12      488.92      495.83     18.76 o
   4   8  12       84.68       70.45     14.27 o
   5   8  12       48.97       61.43     15.44 o
   6   8  12      578.43      452.82     51.59 o
   7   8  12      193.87      152.30     36.13 o
   8   8  12      173.96      172.14     37.28 o
   9   8  12      391.42      420.70     50.82 o
  10   8  12       72.20       76.67     41.93 o
 -12   9  12       35.56       24.74     21.00 o
 -11   9  12       84.54       90.12     19.71 o
 -10   9  12      748.10      774.38     32.13 o
  -9   9  12      443.37      413.32     24.82 o
  -8   9  12       14.31        8.89     18.10 o
  -7   9  12      278.51      280.31     19.58 o
  -6   9  12      521.87      529.20     36.86 o
  -5   9  12      145.76      150.56     14.43 o
  -4   9  12       29.89        7.52     12.06 o
  -3   9  12     2358.47     2317.15     40.74 o
  -2   9  12      200.42      216.82     15.75 o
  -1   9  12     1665.69     1575.05     30.42 o
   0   9  12      785.56      793.66     20.77 o
   1   9  12      630.91      638.46     18.85 o
   2   9  12      958.26      963.84     26.47 o
   3   9  12      712.77      728.47     32.30 o
   4   9  12      284.47      248.30     17.91 o
   5   9  12      476.27      468.69     28.30 o
   6   9  12      138.19      166.43     33.85 o
   7   9  12      818.94      802.58     64.06 o
   8   9  12       10.58       24.09     30.38 o
   9   9  12      146.23      149.27     40.15 o
  10   9  12       12.62       10.37     36.71 o
 -11  10  12       19.64       12.82     17.12 o
 -10  10  12        0.96        3.99     16.08 o
  -9  10  12      123.58      102.01     17.70 o
  -8  10  12       68.68       44.63     15.20 o
  -7  10  12      291.39      289.40     21.37 o
  -6  10  12     1673.56     1692.22     44.38 o
  -5  10  12       25.78       35.67     11.99 o
  -4  10  12        9.50        8.62     12.20 o
  -3  10  12       57.14       69.34     13.43 o
  -2  10  12     1130.48     1176.89     29.87 o
  -1  10  12      880.90      892.51     22.79 o
   0  10  12       54.55       48.92     10.63 o
   1  10  12       70.67       69.07     10.80 o
   2  10  12      730.22      801.92     25.49 o
   3  10  12     1272.24     1297.24     31.56 o
   4  10  12     2413.07     2526.44     44.27 o
   5  10  12      100.80       86.88     23.50 o
   6  10  12       12.30      -14.54     26.82 o
   7  10  12       95.61       50.86     51.91 o
   8  10  12      213.79      183.46     39.61 o
   9  10  12      171.88      217.80     43.34 o
 -11  11  12      105.78       98.84     22.92 o
 -10  11  12      649.37      652.66     35.91 o
  -9  11  12      309.96      302.66     24.13 o
  -8  11  12     1056.47     1155.32     41.61 o
  -7  11  12      303.51      319.51     22.47 o
  -6  11  12      661.78      681.97     27.74 o
  -5  11  12      148.10      126.91     17.36 o
  -4  11  12      935.38      905.75     29.37 o
  -3  11  12     2959.26     2742.17     46.59 o
  -2  11  12        4.96        7.94     11.32 o
  -1  11  12       34.41       29.46     10.92 o
   0  11  12     1768.73     1711.96     30.92 o
   1  11  12      466.06      467.12     19.83 o
   2  11  12      133.70      171.31     15.78 o
   3  11  12     1191.43     1165.39     31.01 o
   4  11  12       99.86       86.05     15.72 o
   5  11  12       47.64       27.27     22.84 o
   6  11  12      155.05      158.46     35.91 o
   7  11  12      342.58      347.04     62.13 o
   8  11  12        9.01      -30.05     30.05 o
   9  11  12        1.77       53.59     60.04 o
 -10  12  12       59.67       31.11     17.43 o
  -9  12  12       23.99       17.21     16.03 o
  -8  12  12      181.05      215.96     21.69 o
  -7  12  12      143.02      110.22     18.13 o
  -6  12  12     2816.28     2799.91     49.55 o
  -5  12  12      178.04      204.63     19.49 o
  -4  12  12      227.85      246.03     19.66 o
  -3  12  12      118.41      116.89     16.30 o
  -2  12  12       67.80       85.74     14.17 o
  -1  12  12       14.78        7.93     10.36 o
   0  12  12      423.93      427.25     17.80 o
   1  12  12      162.28      176.58     15.09 o
   2  12  12      589.18      582.30     34.21 o
   3  12  12      104.47      117.02     15.05 o
   4  12  12      639.81      673.72     27.20 o
   5  12  12      105.69      103.03     17.92 o
   6  12  12      370.33      385.21     43.40 o
   7  12  12       11.06       51.67     44.59 o
   8  12  12       56.40      -32.68     38.63 o
 -10  13  12        3.02        5.04     17.65 o
  -9  13  12       35.85       59.36     17.65 o
  -8  13  12       98.89       99.00     18.65 o
  -7  13  12        0.15       17.47     15.08 o
  -6  13  12       95.11       78.58     17.27 o
  -5  13  12      165.96      161.67     19.29 o
  -4  13  12     3473.27     3512.32     60.17 o
  -3  13  12      994.63      928.85     30.51 o
  -2  13  12      222.55      278.39     19.64 o
  -1  13  12       40.49       35.11     12.25 o
   0  13  12      653.59      612.66     22.99 o
   1  13  12       84.03       80.94     15.25 o
   2  13  12      254.75      292.61     20.34 o
   3  13  12       29.86       28.23     14.99 o
   4  13  12       95.26       89.65     17.85 o
   5  13  12       24.69       11.75     15.58 o
   6  13  12     1315.10     1453.15     57.95 o
   7  13  12       74.45        3.06     42.17 o
   8  13  12       31.24       35.73     47.00 o
  -9  14  12      117.78      167.07     22.30 o
  -8  14  12      339.06      288.02     23.87 o
  -7  14  12      117.88      151.16     19.65 o
  -6  14  12     1093.71     1180.87     37.35 o
  -5  14  12      156.08      158.10     19.68 o
  -4  14  12      272.04      307.42     22.24 o
  -3  14  12        0.80        5.00     13.28 o
  -2  14  12      429.35      493.64     24.17 o
  -1  14  12      139.86      143.10     16.13 o
   0  14  12       33.90       19.28     12.06 o
   1  14  12       56.83       44.56     21.30 o
   2  14  12      861.06      889.09     36.11 o
   3  14  12     1003.96     1003.35     36.22 o
   4  14  12       97.84      108.79     19.01 o
   5  14  12      121.05      128.69     20.28 o
   6  14  12      106.81      107.34     32.79 o
   7  14  12      305.41      329.50     65.51 o
  -8  15  12      241.63      272.04     24.73 o
  -7  15  12       50.23       64.73     18.25 o
  -6  15  12      410.95      485.47     27.62 o
  -5  15  12       87.21       72.89     17.24 o
  -4  15  12     1592.02     1590.91     54.42 o
  -3  15  12       83.11       77.10     16.29 o
  -2  15  12      243.87      250.02     20.39 o
  -1  15  12      244.78      238.78     18.63 o
   0  15  12      170.54      200.93     16.14 o
   1  15  12       28.74       31.08     15.89 o
   2  15  12      247.01      269.07     23.57 o
   3  15  12        5.65      -14.46     14.46 o
   4  15  12       57.46       85.64     18.92 o
   5  15  12      134.92      117.98     19.99 o
   6  15  12      490.71      424.80     47.43 o
  -7  16  12      474.12      479.18     29.08 o
  -6  16  12      389.14      399.19     26.78 o
  -5  16  12      106.23      147.47     23.65 o
  -4  16  12       10.57       11.06     15.27 o
  -3  16  12       26.05       15.96     14.60 o
  -2  16  12      269.13      249.09     19.95 o
  -1  16  12      143.18      128.08     15.59 o
   0  16  12        9.47       -3.44     12.22 o
   1  16  12       17.17       17.99     16.38 o
   2  16  12       90.40       92.20     19.31 o
   3  16  12      398.22      407.41     30.37 o
   4  16  12      263.41      284.01     34.20 o
   5  16  12        2.86        2.50     21.36 o
  -6  17  12        5.64        0.50     16.39 o
  -5  17  12      245.94      276.88     24.47 o
  -4  17  12      372.54      423.60     26.82 o
  -3  17  12      288.16      302.95     25.94 o
  -2  17  12        7.67       -7.40     12.30 o
  -1  17  12       88.45       82.41     16.60 o
   0  17  12      135.58      154.96     20.32 o
   1  17  12      214.75      257.41     24.91 o
   2  17  12        9.97       27.42     17.07 o
   3  17  12      171.60      105.59     26.85 o
   4  17  12        1.64        2.50     21.46 o
  -4  18  12        2.86       21.11     16.67 o
  -3  18  12        9.95       -0.30     15.59 o
  -2  18  12      137.45      175.56     19.86 o
  -1  18  12      532.29      588.78     31.20 o
   0  18  12        0.20        9.04     17.23 o
   1  18  12        8.28        6.28     20.63 o
   2  18  12       38.94       47.54     32.60 o
 -13   0  13      407.63      470.94     41.87 o
 -11   0  13      297.01      301.65     29.25 o
  -9   0  13       41.25       63.97     18.92 o
  -7   0  13     3192.58     3033.34     63.26 o
  -5   0  13      177.96      186.26     17.26 o
  -3   0  13      832.07      742.51     28.59 o
  -1   0  13      138.22       89.93     18.38 o
   1   0  13     1227.90     1246.34     33.43 o
   3   0  13     3933.64     3923.86    149.30 o
   5   0  13        4.67        8.85     34.61 o
   7   0  13      123.99      187.69     47.97 o
   9   0  13       43.18       36.70     40.89 o
  11   0  13      131.20      198.79     59.72 o
 -13   1  13       32.10       12.25     17.72 o
 -12   1  13      204.91      187.94     20.93 o
 -11   1  13      968.95     1014.98     30.50 o
 -10   1  13       83.41       70.96     15.24 o
  -9   1  13      299.22      323.29     19.71 o
  -8   1  13      410.12      426.31     20.77 o
  -7   1  13        5.14       -4.50     11.16 o
  -6   1  13       14.18       -0.40      9.99 o
  -5   1  13     7629.93     7384.72     70.39 o
  -4   1  13       11.64       -8.69      8.69 o
  -3   1  13      406.84      456.24     15.39 o
  -2   1  13     1248.29     1357.89     24.07 o
  -1   1  13     9035.88     8954.62     78.37 o
   0   1  13     1066.31     1047.68     26.32 o
   1   1  13     3159.64     2960.87     37.48 o
   2   1  13      665.56      618.13     17.23 o
   3   1  13        2.02       -5.41     11.47 o
   4   1  13      463.42      396.16     36.31 o
   5   1  13     1650.51     1657.12     91.91 o
   6   1  13        0.69        1.82     22.70 o
   7   1  13        4.11      -11.82     24.12 o
   8   1  13      249.76      173.22     37.12 o
   9   1  13     1315.51     1342.13     73.98 o
  10   1  13       32.68       31.95     34.11 o
  11   1  13        5.42      -28.60     29.31 o
 -13   2  13      705.22      732.39     31.54 o
 -12   2  13      101.51      111.34     19.01 o
 -11   2  13       53.84       40.98     17.80 o
 -10   2  13     1778.11     1789.00     42.99 o
  -9   2  13        7.50       15.87     13.25 o
  -8   2  13      151.43      147.73     17.05 o
  -7   2  13     1599.80     1563.83     31.91 o
  -6   2  13       47.41       29.08     11.36 o
  -5   2  13     1008.58     1053.07     24.82 o
  -4   2  13      354.84      319.79     16.34 o
  -3   2  13     3572.29     3490.47     43.80 o
  -2   2  13     2529.30     2499.24     33.28 o
  -1   2  13     1150.74     1076.49     21.47 o
   0   2  13        2.65        1.62      5.13 o
   1   2  13     1247.66     1282.31     25.53 o
   2   2  13     2546.27     2607.95     37.83 o
   3   2  13     5024.18     5016.84     92.23 o
   4   2  13      499.73      456.46     31.25 o
   5   2  13      217.59      217.87     33.26 o
   6   2  13      199.62      165.17     39.28 o
   7   2  13      957.01      899.64     57.19 o
   8   2  13      151.79      129.80     35.58 o
   9   2  13       14.38       43.05     31.50 o
  10   2  13       10.33      -27.43     27.43 o
  11   2  13      120.51       98.98     41.35 o
 -13   3  13       14.89        5.94     19.32 o
 -12   3  13       50.47       45.17     18.12 o
 -11   3  13      671.52      685.92     30.57 o
 -10   3  13     1160.26     1138.23     36.06 o
  -9   3  13      571.06      530.40     25.63 o
  -8   3  13        8.44       11.15     13.15 o
  -7   3  13       59.01       54.46     12.71 o
  -6   3  13      328.66      298.05     16.48 o
  -5   3  13     2629.53     2460.46     40.50 o
  -4   3  13      276.69      269.14     20.73 o
  -3   3  13      306.23      338.56     14.69 o
  -2   3  13      461.21      403.97     14.53 o
  -1   3  13     1641.26     1635.80     26.20 o
   0   3  13     1215.75     1105.24     23.42 o
   1   3  13      845.68      834.96     19.86 o
   2   3  13        1.67        5.32      9.21 o
   3   3  13      404.12      365.76     22.34 o
   4   3  13     1292.55     1239.80     74.33 o
   5   3  13       51.78       71.67     27.81 o
   6   3  13     1045.36      986.25     56.70 o
   7   3  13        2.29        0.15     26.52 o
   8   3  13      113.06       66.43     38.87 o
   9   3  13      258.18      391.35     91.51 o
  10   3  13      164.30      182.37     43.05 o
  11   3  13       33.99       66.55     37.03 o
 -13   4  13      150.72      123.35     24.94 o
 -12   4  13      784.20      851.40     34.34 o
 -11   4  13       15.68        4.08     16.06 o
 -10   4  13      511.34      516.18     26.84 o
  -9   4  13      476.12      467.48     24.43 o
  -8   4  13       98.89       74.70     15.76 o
  -7   4  13        6.08        3.34     12.66 o
  -6   4  13       60.62       58.18     13.50 o
  -5   4  13      201.83      245.12     18.35 o
  -4   4  13       49.18       55.33     10.04 o
  -3   4  13     3241.80     3279.00     42.16 o
  -2   4  13     3758.74     3525.93     41.44 o
  -1   4  13      190.36      208.07     11.81 o
   0   4  13      775.61      883.45     21.71 o
   1   4  13      915.58      904.02     20.00 o
   2   4  13     4006.00     3944.73     53.71 o
   3   4  13     3659.96     3613.12     57.50 o
   4   4  13      236.30      205.78     25.96 o
   5   4  13        9.54       10.37     24.80 o
   6   4  13      371.09      365.65     39.60 o
   7   4  13      936.14      925.20     58.20 o
   8   4  13      710.67      672.66     54.52 o
   9   4  13       49.92       49.26     32.21 o
  10   4  13       41.41       16.68     32.04 o
 -12   5  13       15.02       -4.94     17.35 o
 -11   5  13      146.02      151.12     20.55 o
 -10   5  13     1841.82     1882.30     46.88 o
  -9   5  13       10.57      -10.32     13.65 o
  -8   5  13      139.01      121.31     16.16 o
  -7   5  13      687.50      668.96     24.64 o
  -6   5  13      110.37      108.23     16.86 o
  -5   5  13     1095.21     1044.02     31.09 o
  -4   5  13      345.13      350.82     19.69 o
  -3   5  13      275.33      277.89     17.99 o
  -2   5  13      493.96      507.27     15.58 o
  -1   5  13        7.77        7.77      7.99 o
   0   5  13     9284.66     9443.42     88.20 o
   1   5  13       55.06       48.46      9.67 o
   2   5  13        7.00       15.10      9.89 o
   3   5  13       51.42       55.70     13.18 o
   4   5  13      534.01      561.89     27.75 o
   5   5  13      377.55      379.56     32.01 o
   6   5  13     1418.66     1395.91    108.17 o
   7   5  13       72.86       84.66     31.31 o
   8   5  13       48.32       41.78     29.01 o
   9   5  13       23.73       23.50     33.00 o
  10   5  13      125.22      160.22     42.16 o
 -12   6  13      838.49      965.81     36.90 o
 -11   6  13       14.57        2.47     16.67 o
 -10   6  13       17.12        9.95     16.17 o
  -9   6  13      165.07      121.38     17.41 o
  -8   6  13     1133.70     1213.48     33.13 o
  -7   6  13      328.07      378.03     20.65 o
  -6   6  13      247.07      232.98     19.40 o
  -5   6  13     1659.36     1656.72     38.85 o
  -4   6  13     1369.27     1259.23     32.83 o
  -3   6  13       18.62        1.35     13.49 o
  -2   6  13     3991.89     3803.17     51.12 o
  -1   6  13        2.16       -6.00      9.66 o
   0   6  13      102.88       72.25     10.09 o
   1   6  13      220.08      206.32     13.03 o
   2   6  13     1593.53     1615.64     35.13 o
   3   6  13     1089.48     1020.32     37.53 o
   4   6  13        5.97       25.71     14.42 o
   5   6  13       11.66       -1.50     27.15 o
   6   6  13     2814.65     2775.51    105.43 o
   7   6  13      155.90      119.27     33.52 o
   8   6  13     1535.40     1565.68     78.07 o
   9   6  13        0.86       -2.90     31.28 o
  10   6  13       28.79       26.06     32.15 o
 -12   7  13        4.35        7.67     17.51 o
 -11   7  13       20.62       40.90     17.19 o
 -10   7  13      614.19      693.00     30.58 o
  -9   7  13        8.28       13.37     15.13 o
  -8   7  13      114.87      165.29     17.86 o
  -7   7  13      502.92      495.60     25.20 o
  -6   7  13        7.20       -4.24     12.80 o
  -5   7  13      313.13      317.29     20.95 o
  -4   7  13      707.36      742.12     26.91 o
  -3   7  13       15.25        8.08     10.97 o
  -2   7  13      379.43      365.45     17.48 o
  -1   7  13      104.27      112.53     12.10 o
   0   7  13     7090.81     6724.82     83.00 o
   1   7  13      160.58      170.55     12.76 o
   2   7  13      356.05      361.33     19.42 o
   3   7  13     1362.75     1424.34     42.19 o
   4   7  13     1553.30     1547.41     49.53 o
   5   7  13     1265.56     1144.66     48.87 o
   6   7  13      177.32      220.91     44.02 o
   7   7  13       44.72       42.92     31.03 o
   8   7  13        8.09      -20.30     28.54 o
   9   7  13        3.34      -29.13     29.13 o
  10   7  13      457.94      456.99     56.61 o
 -12   8  13      247.28      259.00     37.10 o
 -11   8  13      145.11      206.25     22.82 o
 -10   8  13       97.56       55.34     17.28 o
  -9   8  13       32.48       26.28     15.07 o
  -8   8  13     1146.81     1139.72     34.85 o
  -7   8  13      905.60      884.63     31.64 o
  -6   8  13       13.18       12.33     13.72 o
  -5   8  13     1336.73     1310.38     36.49 o
  -4   8  13      814.95      850.69     26.44 o
  -3   8  13      360.59      374.71     18.90 o
  -2   8  13     5431.00     5276.36     65.40 o
  -1   8  13       26.24       17.73     11.21 o
   0   8  13      554.57      540.01     23.18 o
   1   8  13      247.89      239.64     15.54 o
   2   8  13      488.19      521.16     26.86 o
   3   8  13      705.41      640.38     24.33 o
   4   8  13      520.75      564.79     26.26 o
   5   8  13      123.02       98.12     24.58 o
   6   8  13     1047.98     1067.85     60.03 o
   7   8  13      148.53      127.48     35.97 o
   8   8  13      750.84      840.63    113.64 o
   9   8  13       18.23       26.12     35.09 o
 -11   9  13       56.66       66.29     18.60 o
 -10   9  13      433.69      497.50     27.82 o
  -9   9  13        4.43       10.65     15.38 o
  -8   9  13       17.75        6.96     14.56 o
  -7   9  13      116.89       83.16     17.62 o
  -6   9  13     2225.11     2174.94     47.35 o
  -5   9  13      497.93      471.77     24.20 o
  -4   9  13     3034.24     2901.70     52.03 o
  -3   9  13       72.79       79.23     13.75 o
  -2   9  13       27.27       10.91     12.46 o
  -1   9  13     1701.43     1724.89     32.66 o
   0   9  13      860.32      811.98     25.14 o
   1   9  13      538.19      534.78     21.38 o
   2   9  13       72.11       40.87     13.24 o
   3   9  13      927.09      934.81     29.80 o
   4   9  13      135.20      131.86     17.38 o
   5   9  13     1067.29     1143.96     49.90 o
   6   9  13        3.29       -7.53     27.60 o
   7   9  13        8.65      -16.23     28.83 o
   8   9  13      227.69      188.45     40.73 o
   9   9  13      238.28      244.23     44.87 o
 -11  10  13       65.36       86.65     20.13 o
 -10  10  13       16.41      -14.40     16.02 o
  -9  10  13      254.81      363.97     24.81 o
  -8  10  13       12.94       22.63     14.39 o
  -7  10  13     1427.50     1337.51     41.37 o
  -6  10  13      105.35       84.40     18.95 o
  -5  10  13        4.75        2.47     12.72 o
  -4  10  13      205.30      237.63     17.89 o
  -3  10  13     1977.58     1965.46     39.33 o
  -2  10  13      920.28      958.88     27.55 o
  -1  10  13       13.06       19.05     10.25 o
   0  10  13       83.31       86.93     11.70 o
   1  10  13      182.54      238.75     15.66 o
   2  10  13      862.66      802.28     28.16 o
   3  10  13     1413.14     1431.55     37.63 o
   4  10  13      797.06      834.19     35.05 o
   5  10  13       67.72       31.62     30.37 o
   6  10  13       42.02       12.33     39.44 o
   7  10  13        5.30       32.94     30.49 o
   8  10  13      332.73      351.35     85.15 o
   9  10  13       97.12      163.52     42.93 o
 -10  11  13       59.22       23.47     17.43 o
  -9  11  13       58.06       89.45     18.69 o
  -8  11  13      144.50      176.92     22.79 o
  -7  11  13      196.91      206.49     26.84 o
  -6  11  13      432.81      453.39     28.84 o
  -5  11  13     1817.16     1737.07     57.94 o
  -4  11  13      181.00      212.96     18.62 o
  -3  11  13        9.63       11.69     12.61 o
  -2  11  13      198.33      217.36     17.09 o
  -1  11  13     1236.55     1151.16     28.16 o
   0  11  13     2060.71     2042.15     36.00 o
   1  11  13      318.09      323.05     18.94 o
   2  11  13      758.45      716.85     27.76 o
   3  11  13      168.10      161.55     17.51 o
   4  11  13      198.41      216.28     23.25 o
   5  11  13      765.66      753.34     60.18 o
   6  11  13       69.68       40.61     30.85 o
   7  11  13      221.91      254.49     60.52 o
   8  11  13      257.58      258.35     62.45 o
 -10  12  13      151.49      146.38     24.77 o
  -9  12  13      311.01      311.92     28.41 o
  -8  12  13      128.62       95.14     20.63 o
  -7  12  13     1682.56     1656.89     47.97 o
  -6  12  13      231.85      268.83     21.91 o
  -5  12  13       80.82       77.24     19.52 o
  -4  12  13      599.79      566.94     34.77 o
  -3  12  13      598.08      630.90     25.84 o
  -2  12  13      118.18      167.33     25.65 o
  -1  12  13       35.86        6.72     11.71 o
   0  12  13        9.14      -11.02     11.02 o
   1  12  13      306.27      382.27     29.33 o
   2  12  13      119.09      112.54     17.86 o
   3  12  13      831.07      846.38     37.11 o
   4  12  13        1.53        7.09     16.02 o
   5  12  13      326.22      325.99     47.53 o
   6  12  13       21.89       17.19     30.44 o
   7  12  13      402.99      465.84     72.43 o
   8  12  13        8.78      -11.27     46.36 o
  -9  13  13      116.77      137.13     22.78 o
  -8  13  13       34.83        9.10     17.55 o
  -7  13  13        1.03      -20.69     20.69 o
  -6  13  13      123.51       90.33     17.73 o
  -5  13  13     3084.51     3195.51     58.87 o
  -4  13  13       84.23       87.85     16.65 o
  -3  13  13       47.45       40.22     14.05 o
  -2  13  13      111.79      103.04     15.93 o
  -1  13  13      361.74      396.68     22.62 o
   0  13  13      185.17      237.15     20.49 o
   1  13  13      520.89      553.91     27.97 o
   2  13  13        4.84      -12.05     15.87 o
   3  13  13      734.70      778.30     36.84 o
   4  13  13       67.09       84.39     20.65 o
   5  13  13      621.37      624.59     34.32 o
   6  13  13       69.65       42.99     33.19 o
   7  13  13      553.62      444.27     72.43 o
  -9  14  13      160.85      164.32     31.00 o
  -8  14  13        5.41        0.36     17.67 o
  -7  14  13      398.98      387.60     40.82 o
  -6  14  13      107.88      102.42     18.59 o
  -5  14  13        1.27      -16.67     16.67 o
  -4  14  13      448.52      477.43     25.95 o
  -3  14  13      514.30      530.25     26.30 o
  -2  14  13       16.51        3.58     13.90 o
  -1  14  13       19.81       11.55     13.59 o
   0  14  13       67.70       55.85     13.46 o
   1  14  13      752.00      718.69     31.86 o
   2  14  13      252.25      263.55     22.56 o
   3  14  13      436.19      464.51     31.02 o
   4  14  13        8.30       -5.01     17.62 o
   5  14  13       92.17       58.99     19.62 o
   6  14  13       26.31       38.53     40.16 o
  -8  15  13      206.62      221.52     27.94 o
  -7  15  13      113.15       84.35     20.79 o
  -6  15  13      946.09      894.86     34.84 o
  -5  15  13     1028.17     1054.68     36.27 o
  -4  15  13        4.22       14.97     15.57 o
  -3  15  13       73.95       88.74     17.19 o
  -2  15  13        5.95       -3.76     13.17 o
  -1  15  13      661.54      694.41     26.89 o
   0  15  13       41.27       31.27     14.95 o
   1  15  13       41.73       55.42     17.52 o
   2  15  13       48.81       21.53     16.73 o
   3  15  13       84.04       59.60     18.49 o
   4  15  13      226.76      234.52     26.20 o
   5  15  13      511.73      561.63     41.51 o
  -7  16  13       90.90      102.04     20.47 o
  -6  16  13       11.54      -13.42     15.76 o
  -5  16  13      271.39      259.48     24.20 o
  -4  16  13        1.47       -7.52     14.53 o
  -3  16  13      147.76      156.56     20.75 o
  -2  16  13       93.49      130.68     17.92 o
  -1  16  13        1.08       -4.86     12.87 o
   0  16  13       40.75       14.25     16.60 o
   1  16  13        9.74        1.15     21.52 o
   2  16  13       97.27      102.06     20.12 o
   3  16  13      347.70      396.58     29.71 o
   4  16  13       53.22       56.53     20.83 o
  -5  17  13      677.10      645.21     32.43 o
  -4  17  13      190.31      198.88     22.43 o
  -3  17  13       84.00      120.09     19.33 o
  -2  17  13      179.38      182.48     19.73 o
  -1  17  13      165.12      155.88     18.68 o
   0  17  13      458.46      569.02     31.89 o
   1  17  13        9.01       10.61     16.42 o
   2  17  13      381.89      449.46     30.13 o
   3  17  13       10.26        8.31     22.08 o
  -3  18  13      114.36      123.84     19.20 o
  -2  18  13      294.62      354.06     27.50 o
  -1  18  13        1.22       13.47     15.14 o
   0  18  13       49.01       23.54     18.39 o
   1  18  13        8.52        4.41     20.05 o
 -12   0  14      650.65      627.11     43.99 o
 -10   0  14       88.33       82.42     32.43 o
  -8   0  14      106.82       61.29     29.32 o
  -6   0  14      142.99      122.39     19.68 o
  -4   0  14     2238.16     2122.72     49.28 o
  -2   0  14     3358.44     3460.85     61.90 o
   0   0  14     3757.68     3722.72     63.57 o
   2   0  14      838.42      824.22     38.90 o
   4   0  14      148.90      155.01     43.30 o
   6   0  14      716.99      776.82     73.40 o
   8   0  14       15.01       19.48     40.08 o
  10   0  14      190.89      199.76     62.78 o
 -13   1  14       73.44       62.81     23.21 o
 -12   1  14       21.57        9.01     17.55 o
 -11   1  14       64.11       68.07     17.32 o
 -10   1  14      348.72      292.67     19.60 o
  -9   1  14        1.33        1.65     12.27 o
  -8   1  14      591.35      601.18     25.65 o
  -7   1  14      325.11      342.84     23.11 o
  -6   1  14     1575.09     1609.27     32.03 o
  -5   1  14       37.05       37.78     11.40 o
  -4   1  14      860.16      911.13     23.46 o
  -3   1  14     1292.91     1292.55     24.84 o
  -2   1  14     4651.23     4493.43     49.10 o
  -1   1  14      134.94      179.36     12.23 o
   0   1  14      270.29      246.86     13.99 o
   1   1  14      126.19      160.97     11.58 o
   2   1  14      197.53      194.96     13.36 o
   3   1  14     2132.08     2044.06     58.51 o
   4   1  14     1952.23     1926.12     88.61 o
   5   1  14        0.27       -2.21     24.64 o
   6   1  14     1309.57     1205.28    128.05 o
   7   1  14      187.77      123.24     34.21 o
   8   1  14      391.09      403.88     47.69 o
   9   1  14       51.14       45.62     33.08 o
  10   1  14       43.39       59.16     36.02 o
 -13   2  14       47.01       44.88     18.87 o
 -12   2  14       41.00       25.13     17.68 o
 -11   2  14        0.12        0.40     15.55 o
 -10   2  14      890.60      915.46     34.91 o
  -9   2  14       80.45      124.72     17.99 o
  -8   2  14       19.78        6.25     10.65 o
  -7   2  14      198.42      215.58     17.37 o
  -6   2  14       81.81       63.66     13.15 o
  -5   2  14     1334.42     1261.76     27.80 o
  -4   2  14     1712.44     1677.07     33.05 o
  -3   2  14     2192.46     2017.07     32.71 o
  -2   2  14     1504.97     1514.15     26.49 o
  -1   2  14       14.17        7.60      8.06 o
   0   2  14     1455.55     1400.37     34.67 o
   1   2  14      197.32      185.85     13.32 o
   2   2  14     3126.83     3264.28     44.80 o
   3   2  14        7.26       11.59     17.11 o
   4   2  14      141.35      113.21     23.47 o
   5   2  14       45.28       12.31     24.58 o
   6   2  14     2165.22     2113.20    143.66 o
   7   2  14      607.83      601.30     50.16 o
   8   2  14       12.88        9.96     28.12 o
   9   2  14       42.32       70.94     64.79 o
  10   2  14      171.51       90.54     60.60 o
 -12   3  14      412.49      495.09     28.84 o
 -11   3  14      666.71      652.71     30.96 o
 -10   3  14        2.14      -13.19     15.59 o
  -9   3  14      339.05      358.49     23.48 o
  -8   3  14        6.86      -11.45     11.45 o
  -7   3  14     1093.29     1114.81     33.75 o
  -6   3  14       38.69       54.65     13.02 o
  -5   3  14      348.36      329.22     17.80 o
  -4   3  14       67.30       59.37     11.00 o
  -3   3  14       36.51       49.73     10.43 o
  -2   3  14     2991.16     2837.17     37.12 o
  -1   3  14     1758.25     1701.62     28.00 o
   0   3  14      492.30      492.56     17.23 o
   1   3  14      710.26      690.88     25.59 o
   2   3  14      276.13      272.18     18.25 o
   3   3  14     2553.51     2499.19     54.23 o
   4   3  14      173.58      162.84     24.69 o
   5   3  14      269.10      307.74     37.43 o
   6   3  14        0.98       16.40     25.19 o
   7   3  14       24.78       23.36     29.36 o
   8   3  14      445.86      423.10     47.31 o
   9   3  14      558.00      588.26     56.85 o
  10   3  14       20.76       26.50     35.98 o
 -12   4  14      115.35       92.57     21.03 o
 -11   4  14       60.44       80.40     19.58 o
 -10   4  14      380.73      378.83     26.69 o
  -9   4  14      406.55      432.55     24.52 o
  -8   4  14        2.30      -13.84     13.84 o
  -7   4  14      101.43       89.45     23.88 o
  -6   4  14     1837.52     1895.51     61.77 o
  -5   4  14     2399.76     2427.92     46.42 o
  -4   4  14     2662.28     2624.21     38.56 o
  -3   4  14     1113.76     1015.49     23.89 o
  -2   4  14      184.78      179.05     14.12 o
  -1   4  14      507.25      479.03     16.09 o
   0   4  14      491.83      518.43     26.19 o
   1   4  14      236.75      234.39     13.29 o
   2   4  14      891.88      916.65     31.33 o
   3   4  14      464.54      472.34     27.14 o
   4   4  14      876.19      844.75     51.22 o
   5   4  14      552.40      586.77     46.61 o
   6   4  14      121.61      117.88     32.87 o
   7   4  14     1146.68     1201.29     84.83 o
   8   4  14      109.38      109.63     36.41 o
   9   4  14      194.81      308.80     45.68 o
  10   4  14      102.76       10.21     33.26 o
 -12   5  14      199.30      229.60     24.24 o
 -11   5  14     1637.02     1680.02     45.57 o
 -10   5  14       14.89       31.89     16.73 o
  -9   5  14       43.82        9.37     14.68 o
  -8   5  14      194.72      219.17     21.33 o
  -7   5  14       67.44       78.62     16.33 o
  -6   5  14      691.73      649.79     26.99 o
  -5   5  14      479.00      495.49     24.06 o
  -4   5  14      292.27      315.15     21.72 o
  -3   5  14      366.39      353.00     19.82 o
  -2   5  14      461.99      447.63     15.84 o
  -1   5  14     3871.14     3916.57     45.49 o
   0   5  14      942.32      956.90     21.61 o
   1   5  14      513.55      581.71     18.61 o
   2   5  14      437.68      465.66     25.47 o
   3   5  14      183.37      214.73     17.99 o
   4   5  14     2643.87     2661.05     71.20 o
   5   5  14        5.18      -17.34     17.34 o
   6   5  14       71.53       96.10     29.71 o
   7   5  14      158.60      151.11     69.54 o
   8   5  14      168.01      115.79     34.93 o
   9   5  14      666.85      816.62     77.26 o
  10   5  14       18.26       60.15     36.76 o
 -12   6  14       28.12       36.40     18.88 o
 -11   6  14       99.33      128.53     21.42 o
 -10   6  14       60.73       39.32     17.14 o
  -9   6  14     2090.09     2001.87     47.75 o
  -8   6  14      124.69      103.22     19.14 o
  -7   6  14     1304.57     1258.61     36.48 o
  -6   6  14      810.34      770.67     29.07 o
  -5   6  14     2351.82     2375.07     54.24 o
  -4   6  14      130.58       94.15     15.73 o
  -3   6  14     3864.95     3849.51     59.90 o
  -2   6  14      149.61      164.58     14.92 o
  -1   6  14      126.43      119.73     14.14 o
   0   6  14        7.85       15.23      9.72 o
   1   6  14     2389.39     2359.41     39.75 o
   2   6  14       83.93       78.77     18.03 o
   3   6  14     1203.38     1215.42     34.55 o
   4   6  14       57.29       52.82     20.90 o
   5   6  14     2616.90     2636.14     73.99 o
   6   6  14       25.00        4.18     27.99 o
   7   6  14     1309.22     1236.39     71.23 o
   8   6  14       30.08       36.60     45.39 o
   9   6  14       21.72      -10.51     31.49 o
  10   6  14       36.09       31.77     66.32 o
 -12   7  14       74.05       94.04     21.43 o
 -11   7  14      978.38     1083.15     40.30 o
 -10   7  14      268.15      250.54     27.98 o
  -9   7  14      153.81      190.43     23.33 o
  -8   7  14      192.25      243.38     23.24 o
  -7   7  14      317.65      373.83     23.87 o
  -6   7  14      212.72      221.32     20.04 o
  -5   7  14      413.45      390.18     22.70 o
  -4   7  14     1608.61     1522.78     39.46 o
  -3   7  14      295.46      300.73     20.24 o
  -2   7  14       13.45       13.96     11.51 o
  -1   7  14     2262.36     2276.39     41.06 o
   0   7  14     1180.91     1184.57     28.97 o
   1   7  14       77.81       98.82     14.87 o
   2   7  14      136.79      141.61     15.71 o
   3   7  14      324.46      418.02     30.76 o
   4   7  14       41.36       51.37     16.88 o
   5   7  14       88.68       65.22     27.59 o
   6   7  14       71.46       47.70     29.56 o
   7   7  14       81.38      104.56     47.81 o
   8   7  14      101.99       96.07     36.45 o
   9   7  14      224.47      213.61     44.80 o
 -11   8  14        2.58       -9.68     15.99 o
 -10   8  14       45.76       36.02     20.17 o
  -9   8  14     1326.37     1391.58     44.74 o
  -8   8  14      472.44      504.41     34.29 o
  -7   8  14      458.05      410.24     26.61 o
  -6   8  14        2.31        9.62     13.77 o
  -5   8  14      276.96      307.54     30.31 o
  -4   8  14      434.43      415.01     20.89 o
  -3   8  14       74.47       60.13     13.51 o
  -2   8  14       95.56       72.78     14.03 o
  -1   8  14      192.01      177.83     15.91 o
   0   8  14     1098.72     1035.69     31.00 o
   1   8  14     1648.52     1709.32     38.51 o
   2   8  14       23.11       15.14     13.48 o
   3   8  14      303.81      355.28     24.47 o
   4   8  14       95.43       88.03     22.42 o
   5   8  14      718.11      771.28     43.38 o
   6   8  14      144.02      117.87     35.17 o
   7   8  14      594.99      660.55     61.09 o
   8   8  14       45.60       12.37     33.92 o
   9   8  14      144.22      193.09     47.40 o
 -11   9  14      861.06      844.41     39.54 o
 -10   9  14        2.29      -16.90     16.90 o
  -9   9  14        0.59      -13.82     18.12 o
  -8   9  14      114.88      100.32     19.49 o
  -7   9  14     1581.19     1512.27     44.51 o
  -6   9  14      223.02      280.73     23.22 o
  -5   9  14      670.55      669.33     29.56 o
  -4   9  14       18.57       20.94     12.76 o
  -3   9  14        1.37      -11.21     11.44 o
  -2   9  14     1662.46     1625.40     36.08 o
  -1   9  14     1389.09     1312.67     32.09 o
   0   9  14       87.01       77.32     14.49 o
   1   9  14       18.53       34.81     15.02 o
   2   9  14        0.94      -11.45     11.45 o
   3   9  14      776.13      812.38     28.94 o
   4   9  14      791.94      855.44     42.24 o
   5   9  14      268.19      162.80     35.32 o
   6   9  14      171.03      218.73     38.93 o
   7   9  14        2.63      -20.35     28.66 o
   8   9  14       55.43       84.80     79.36 o
   9   9  14      321.05      310.06     48.54 o
 -11  10  14       79.75       72.27     22.23 o
 -10  10  14      400.52      465.92     31.38 o
  -9  10  14        1.77       -5.22     16.93 o
  -8  10  14      773.51      733.45     34.49 o
  -7  10  14      162.10      181.80     21.86 o
  -6  10  14      821.30      810.28     34.23 o
  -5  10  14      438.38      452.30     24.16 o
  -4  10  14     1623.24     1652.51     39.18 o
  -3  10  14      746.78      738.00     27.04 o
  -2  10  14       38.47       39.72     12.15 o
  -1  10  14      579.88      550.58     22.86 o
   0  10  14      477.88      478.12     22.86 o
   1  10  14     1070.42     1054.39     42.56 o
   2  10  14     2393.00     2416.35     62.22 o
   3  10  14      269.12      291.95     24.95 o
   4  10  14        2.34       -0.72     15.43 o
   5  10  14       52.23       21.92     27.68 o
   6  10  14      334.37      268.74     49.26 o
   7  10  14      172.39      151.47     55.53 o
   8  10  14       17.04       46.70     51.67 o
 -10  11  14      148.26      187.05     25.88 o
  -9  11  14      151.69       97.26     22.09 o
  -8  11  14      159.14      185.86     23.50 o
  -7  11  14      274.50      270.32     25.94 o
  -6  11  14      714.20      689.98     32.50 o
  -5  11  14       93.62       92.94     16.69 o
  -4  11  14      600.21      626.46     26.47 o
  -3  11  14       18.49        1.47     12.45 o
  -2  11  14      910.55      979.17     40.71 o
  -1  11  14      425.76      463.80     23.09 o
   0  11  14        3.69       -5.72     10.01 o
   1  11  14        6.39       -5.46     17.58 o
   2  11  14      642.12      583.34     28.62 o
   3  11  14      664.01      672.38     33.26 o
   4  11  14      455.91      523.23     30.87 o
   5  11  14       42.38       10.08     27.88 o
   6  11  14      572.12      587.45     53.34 o
   7  11  14       35.00       40.72     45.39 o
   8  11  14      316.98      368.29     72.60 o
 -10  12  14       10.49       54.43     23.55 o
  -9  12  14       58.90       16.76     19.39 o
  -8  12  14      485.01      513.82     31.72 o
  -7  12  14      172.51      152.31     22.37 o
  -6  12  14       30.94       38.15     17.79 o
  -5  12  14       23.06        5.05     14.37 o
  -4  12  14     1461.65     1461.03     44.01 o
  -3  12  14        1.11       -5.96     12.49 o
  -2  12  14        4.46       -0.55     11.74 o
  -1  12  14      558.89      517.23     22.59 o
   0  12  14       14.14       25.55     19.34 o
   1  12  14      331.32      320.89     23.75 o
   2  12  14      722.62      796.79     36.90 o
   3  12  14       26.69       -7.20     15.61 o
   4  12  14        0.50       11.04     16.70 o
   5  12  14       32.75       13.56     47.49 o
   6  12  14      190.55      279.63     44.10 o
   7  12  14       81.80       11.11     50.70 o
  -9  13  14       19.07       28.01     20.38 o
  -8  13  14       56.60       58.46     19.62 o
  -7  13  14       57.50       75.35     19.65 o
  -6  13  14     1084.15     1010.58     36.04 o
  -5  13  14      267.93      253.40     22.35 o
  -4  13  14        4.94       -4.57     13.42 o
  -3  13  14       37.91        7.27     13.69 o
  -2  13  14     1654.66     1747.90     38.93 o
  -1  13  14      481.81      445.38     22.25 o
   0  13  14        3.90       -6.37     14.47 o
   1  13  14       27.74       24.26     16.57 o
   2  13  14      210.03      194.96     29.37 o
   3  13  14       45.59       49.43     19.09 o
   4  13  14     1098.37     1115.96     44.12 o
   5  13  14      131.26       90.67     30.08 o
   6  13  14      376.99      482.07     51.66 o
  -8  14  14      282.79      329.91     28.99 o
  -7  14  14       87.00       75.20     20.83 o
  -6  14  14       13.30      -12.68     15.07 o
  -5  14  14      100.93       62.06     17.05 o
  -4  14  14      484.10      488.37     26.70 o
  -3  14  14       30.16       23.24     14.83 o
  -2  14  14      146.18      117.28     16.71 o
  -1  14  14       53.95       30.47     13.91 o
   0  14  14      163.96      175.42     24.13 o
   1  14  14       29.39       21.80     21.91 o
   2  14  14      454.75      584.43     34.32 o
   3  14  14        1.18      -10.48     16.69 o
   4  14  14       10.62       16.07     18.35 o
   5  14  14      106.93      121.32     29.26 o
   6  14  14      642.85      790.28    134.97 o
  -7  15  14      158.40      119.74     32.87 o
  -6  15  14      193.99      216.90     23.07 o
  -5  15  14       10.86        1.81     15.46 o
  -4  15  14      307.85      280.92     23.28 o
  -3  15  14       40.43       57.83     15.85 o
  -2  15  14      634.77      632.50     26.91 o
  -1  15  14      444.53      487.93     24.28 o
   0  15  14      152.99      123.32     21.08 o
   1  15  14        2.46        6.94     18.87 o
   2  15  14       21.06       18.77     19.30 o
   3  15  14       10.92      -17.79     17.79 o
   4  15  14      434.55      499.63     42.22 o
   5  15  14       26.95      -22.64     24.65 o
  -6  16  14      164.85      152.64     24.28 o
  -5  16  14      456.86      515.68     29.28 o
  -4  16  14      227.48      203.29     22.62 o
  -3  16  14      236.75      256.26     23.50 o
  -2  16  14       38.30       53.60     15.71 o
  -1  16  14        7.46       21.63     14.12 o
   0  16  14        7.33       19.78     17.53 o
   1  16  14      337.98      352.73     30.79 o
   2  16  14       88.10       73.95     21.98 o
   3  16  14       65.51       79.48     26.10 o
  -4  17  14        0.70        6.31     18.28 o
  -3  17  14        1.56       16.13     16.46 o
  -2  17  14      281.40      272.40     22.27 o
  -1  17  14      815.13      913.83     35.60 o
   0  17  14       91.85       83.65     21.01 o
   1  17  14       27.66       32.41     20.67 o
   2  17  14       99.62      109.56     24.44 o
 -11   0  15      258.47      300.03     30.01 o
  -9   0  15      161.85      149.29     26.97 o
  -7   0  15      784.25      822.06     40.50 o
  -5   0  15     4985.18     4725.89     81.65 o
  -3   0  15     1890.32     1935.69     42.07 o
  -1   0  15     2002.71     1930.18     71.51 o
   1   0  15      661.84      727.53     28.68 o
   3   0  15      808.09      697.92     45.58 o
   5   0  15       83.70      191.23     49.42 o
   7   0  15      527.87      592.35     72.43 o
   9   0  15      159.76      202.50     61.65 o
 -12   1  15       23.99        9.97     16.72 o
 -11   1  15      303.23      362.33     23.99 o
 -10   1  15      101.30      117.68     19.66 o
  -9   1  15        1.61        2.71     14.51 o
  -8   1  15      502.75      478.46     24.34 o
  -7   1  15     1371.12     1413.28     36.04 o
  -6   1  15      136.07      151.05     15.71 o
  -5   1  15      692.75      707.43     22.52 o
  -4   1  15      114.52      109.88     12.96 o
  -3   1  15     1537.40     1558.65     29.52 o
  -2   1  15      316.02      334.81     14.86 o
  -1   1  15       52.62       71.84     10.63 o
   0   1  15     2334.81     2339.07     37.81 o
   1   1  15      971.71      938.71     22.82 o
   2   1  15      197.48      195.34     17.57 o
   3   1  15      743.27      820.69     41.24 o
   4   1  15      295.84      317.96     37.02 o
   5   1  15     5616.57     5767.43    142.13 o
   6   1  15      118.27      148.93     34.98 o
   7   1  15     1330.11     1460.83     73.89 o
   8   1  15      305.87      244.56     43.78 o
   9   1  15       99.13       87.38     37.66 o
  10   1  15        1.54       13.20     33.87 o
 -12   2  15      113.55      115.70     20.39 o
 -11   2  15      232.25      238.45     21.90 o
 -10   2  15        1.42        0.25     17.01 o
  -9   2  15       43.98       24.96     17.53 o
  -8   2  15        3.57       26.23     16.82 o
  -7   2  15        3.07       -6.93     11.82 o
  -6   2  15     1955.02     1837.24     37.20 o
  -5   2  15     2349.69     2341.50     41.59 o
  -4   2  15        2.29       -9.20      9.20 o
  -3   2  15      854.89      842.73     21.54 o
  -2   2  15      454.67      444.76     18.96 o
  -1   2  15     2674.79     2575.16     36.00 o
   0   2  15       40.37       19.82     12.76 o
   1   2  15      265.02      281.82     17.66 o
   2   2  15      237.87      218.77     19.78 o
   3   2  15       64.24       92.56     22.74 o
   4   2  15     1622.82     1608.81     75.25 o
   5   2  15     1381.57     1395.12     67.08 o
   6   2  15       49.35       60.01     45.31 o
   7   2  15      276.37      356.68     73.48 o
   8   2  15       88.02       28.46     50.22 o
   9   2  15      272.21      147.84     42.38 o
  10   2  15       14.23      -29.66     31.47 o
 -12   3  15      274.20      285.79     24.01 o
 -11   3  15       15.31       18.34     18.51 o
 -10   3  15       18.21      -11.99     16.89 o
  -9   3  15      463.64      502.03     41.98 o
  -8   3  15      217.03      248.17     22.76 o
  -7   3  15      254.75      222.75     19.95 o
  -6   3  15      248.91      252.71     21.12 o
  -5   3  15      267.08      275.25     19.12 o
  -4   3  15       40.92       50.03     11.19 o
  -3   3  15     1335.63     1273.34     25.68 o
  -2   3  15     2788.06     2702.61     37.31 o
  -1   3  15      510.28      532.96     18.49 o
   0   3  15     3156.22     3150.32     47.60 o
   1   3  15      679.72      700.69     23.72 o
   2   3  15      278.25      265.77     19.81 o
   3   3  15       86.72      107.09     23.10 o
   4   3  15        2.07      -14.86     21.42 o
   5   3  15      208.89      235.18     36.40 o
   6   3  15       61.12       44.36     28.04 o
   7   3  15      344.08      394.23     46.36 o
   8   3  15      559.91      583.32     54.52 o
   9   3  15      395.03      364.82     51.44 o
 -12   4  15       35.68        1.58     19.24 o
 -11   4  15      324.87      303.77     27.64 o
 -10   4  15      664.80      644.34     33.21 o
  -9   4  15      294.82      349.31     26.50 o
  -8   4  15      738.31      757.83     33.46 o
  -7   4  15       60.59       56.77     15.94 o
  -6   4  15     3795.08     3705.35     60.92 o
  -5   4  15      742.56      756.69     28.20 o
  -4   4  15     1269.21     1204.55     35.60 o
  -3   4  15       22.14       39.89     10.69 o
  -2   4  15       12.09       -3.28      8.73 o
  -1   4  15     2436.96     2346.63     34.37 o
   0   4  15     1345.95     1339.45     25.97 o
   1   4  15       34.61       38.67     11.48 o
   2   4  15     3951.45     3839.92     62.51 o
   3   4  15      929.40      948.29     46.23 o
   4   4  15       64.40       71.48     25.23 o
   5   4  15      306.47      309.81     39.43 o
   6   4  15      616.05      546.45     47.72 o
   7   4  15      151.27      214.02     61.33 o
   8   4  15        2.58      -12.41     28.45 o
   9   4  15      152.64      244.86     45.77 o
 -12   5  15      993.01     1069.32     68.11 o
 -11   5  15       54.35       42.75     19.95 o
 -10   5  15       27.68       32.13     18.52 o
  -9   5  15      159.75      137.25     22.02 o
  -8   5  15      400.43      400.09     24.95 o
  -7   5  15      332.08      387.81     28.98 o
  -6   5  15       25.01       15.40     14.08 o
  -5   5  15      203.17      191.75     18.87 o
  -4   5  15      134.97      118.20     16.87 o
  -3   5  15       24.11       16.44     13.72 o
  -2   5  15     1819.01     1748.20     35.95 o
  -1   5  15        0.54       -0.10      8.86 o
   0   5  15       49.89       46.86     10.29 o
   1   5  15        1.51       -0.95     10.60 o
   2   5  15      238.61      250.48     21.72 o
   3   5  15       46.93       39.87     19.75 o
   4   5  15       97.72       89.77     23.08 o
   5   5  15       48.67        7.39     20.13 o
   6   5  15     1219.76     1102.77     64.53 o
   7   5  15      252.90      230.85     40.50 o
   8   5  15      979.58      956.92     66.30 o
   9   5  15       49.12       37.80     35.91 o
 -12   6  15       69.94       53.51     22.88 o
 -11   6  15        1.01      -13.21     18.21 o
 -10   6  15      547.83      680.36     34.14 o
  -9   6  15      348.37      367.10     27.79 o
  -8   6  15      177.90      167.02     20.64 o
  -7   6  15      348.80      331.84     23.57 o
  -6   6  15     1228.64     1134.48     34.64 o
  -5   6  15       10.22       -7.93     13.51 o
  -4   6  15     1955.30     1860.15     41.60 o
  -3   6  15      216.29      196.36     18.30 o
  -2   6  15        2.29      -11.37     11.37 o
  -1   6  15      308.19      310.13     17.75 o
   0   6  15      978.81      960.48     26.87 o
   1   6  15       44.87       48.97     12.28 o
   2   6  15     4317.56     4110.31     66.26 o
   3   6  15        2.61       -5.56     14.14 o
   4   6  15      870.52      931.74     45.83 o
   5   6  15        5.05      -13.43     23.39 o
   6   6  15      364.39      293.05     42.08 o
   7   6  15      186.60      222.92     95.13 o
   8   6  15       15.73       10.51     34.11 o
   9   6  15      247.39      287.98     48.74 o
 -11   7  15       38.30       49.68     21.28 o
 -10   7  15        0.53       -3.63     18.83 o
  -9   7  15       63.71       82.60     24.66 o
  -8   7  15     1014.00     1063.50     38.56 o
  -7   7  15       20.87       -1.36     14.87 o
  -6   7  15       86.61      109.83     17.43 o
  -5   7  15       73.72       56.84     15.33 o
  -4   7  15      731.71      675.18     27.18 o
  -3   7  15       24.80       16.76     13.70 o
  -2   7  15      455.04      407.16     20.70 o
  -1   7  15      307.19      300.05     18.33 o
   0   7  15     1148.35     1181.24     29.54 o
   1   7  15       15.79      -10.14     13.02 o
   2   7  15        6.02        8.73     13.43 o
   3   7  15      178.04      177.22     20.75 o
   4   7  15      916.98     1008.97     48.08 o
   5   7  15       48.13       47.11     24.45 o
   6   7  15       90.63      103.95     58.43 o
   7   7  15      247.40      201.62     39.58 o
   8   7  15      569.13      583.18    104.23 o
   9   7  15        6.73       37.11     36.59 o
 -11   8  15       18.58       19.32     20.14 o
 -10   8  15      995.97     1008.15     40.86 o
  -9   8  15       51.93       74.70     19.89 o
  -8   8  15      288.90      291.25     25.57 o
  -7   8  15       61.65       34.38     16.72 o
  -6   8  15      243.26      261.12     41.98 o
  -5   8  15       25.56       26.71     16.68 o
  -4   8  15      901.69      944.17     33.44 o
  -3   8  15       27.17        4.30     13.50 o
  -2   8  15      356.56      332.68     20.30 o
  -1   8  15      499.21      465.73     26.05 o
   0   8  15      314.63      313.20     18.09 o
   1   8  15        5.54       12.08     13.84 o
   2   8  15      407.16      380.44     23.91 o
   3   8  15        4.83       12.44     15.14 o
   4   8  15      195.69      145.74     51.91 o
   5   8  15       34.40        5.17     27.24 o
   6   8  15      488.48      528.55    118.23 o
   7   8  15       12.50       -2.34     29.64 o
   8   8  15      192.13      207.17     42.80 o
 -11   9  15        3.27        6.72     19.62 o
 -10   9  15       43.03       43.39     20.94 o
  -9   9  15      236.69      232.81     25.49 o
  -8   9  15      332.35      359.31     27.27 o
  -7   9  15        2.57       -2.17     15.54 o
  -6   9  15      139.31      168.09     21.26 o
  -5   9  15      475.65      483.51     27.44 o
  -4   9  15      476.53      405.14     24.71 o
  -3   9  15      523.31      578.26     33.96 o
  -2   9  15       15.65        8.01     12.53 o
  -1   9  15      204.42      211.04     18.11 o
   0   9  15      817.48      668.36     26.77 o
   1   9  15       56.67       43.02     16.59 o
   2   9  15      441.29      447.51     28.61 o
   3   9  15      759.13      807.12     35.03 o
   4   9  15      661.46      628.05     42.75 o
   5   9  15       16.87        7.43     41.85 o
   6   9  15       52.30       67.93     52.15 o
   7   9  15      100.67       75.26     35.04 o
   8   9  15      280.14      312.36     48.76 o
 -10  10  15      182.28      182.35     25.25 o
  -9  10  15       35.00       39.64     19.19 o
  -8  10  15        6.06       -4.51     16.56 o
  -7  10  15      227.92      246.48     24.63 o
  -6  10  15       24.43       14.59     16.42 o
  -5  10  15     1465.39     1366.98     41.96 o
  -4  10  15      124.48      151.81     23.29 o
  -3  10  15      663.24      718.20     30.62 o
  -2  10  15      357.15      335.40     21.21 o
  -1  10  15      456.90      477.73     23.67 o
   0  10  15      165.75      139.64     17.34 o
   1  10  15     1056.96     1112.89     64.16 o
   2  10  15      359.68      358.36     31.28 o
   3  10  15      254.78      277.63     25.36 o
   4  10  15      205.10      169.15     28.13 o
   5  10  15     1176.39     1217.29     93.52 o
   6  10  15      302.65      303.58     65.51 o
   7  10  15      277.17      301.49     66.00 o
   8  10  15       10.12      -43.30     44.91 o
 -10  11  15       10.47       -1.27     19.04 o
  -9  11  15      140.59      112.11     21.70 o
  -8  11  15       92.31       74.04     22.63 o
  -7  11  15      468.47      541.46     31.54 o
  -6  11  15      166.74      141.20     20.82 o
  -5  11  15       57.97       24.83     15.12 o
  -4  11  15       84.32       80.08     18.07 o
  -3  11  15      265.51      355.57     39.42 o
  -2  11  15      212.74      188.04     18.42 o
  -1  11  15       73.22       52.60     14.55 o
   0  11  15       79.47      101.86     17.56 o
   1  11  15      725.57      776.73     39.01 o
   2  11  15      405.59      431.70     31.04 o
   3  11  15      535.01      577.53     49.33 o
   4  11  15      242.25      163.46     27.64 o
   5  11  15        2.37      -14.51     27.67 o
   6  11  15      167.32      151.10     40.38 o
   7  11  15      203.05      210.06     62.29 o
  -9  12  15        4.50       18.68     19.53 o
  -8  12  15       84.14      103.61     21.18 o
  -7  12  15       33.61       60.86     19.61 o
  -6  12  15      154.58      123.49     21.29 o
  -5  12  15      758.40      736.33     30.94 o
  -4  12  15      195.95      216.79     22.76 o
  -3  12  15      484.55      528.54     28.92 o
  -2  12  15      150.41      181.59     19.25 o
  -1  12  15      177.93      199.55     18.89 o
   0  12  15        0.30        8.33     16.53 o
   1  12  15      179.67      185.74     23.29 o
   2  12  15      227.77      216.36     24.34 o
   3  12  15       22.81       31.05     17.96 o
   4  12  15       14.68        7.77     22.69 o
   5  12  15      367.19      449.92     50.64 o
   6  12  15      338.72      286.87     44.75 o
  -8  13  15       43.96       27.95     20.09 o
  -7  13  15     1600.71     1703.22     50.79 o
  -6  13  15       17.01       12.21     16.59 o
  -5  13  15        0.96       -4.56     15.15 o
  -4  13  15      233.14      260.48     21.86 o
  -3  13  15      294.59      293.30     24.53 o
  -2  13  15      710.88      660.63     28.96 o
  -1  13  15      277.93      320.41     22.45 o
   0  13  15      392.10      409.57     30.72 o
   1  13  15      180.60      171.30     24.46 o
   2  13  15        8.94       -4.19     17.27 o
   3  13  15      893.06      971.31     42.07 o
   4  13  15       48.46       79.09     20.72 o
   5  13  15      261.39      285.62     44.89 o
   6  13  15        7.32       -1.45     32.80 o
  -7  14  15       17.99       17.63     20.55 o
  -6  14  15       11.93       -8.31     17.38 o
  -5  14  15      127.14      129.76     19.74 o
  -4  14  15       30.52       25.99     19.75 o
  -3  14  15      453.66      437.86     28.31 o
  -2  14  15      108.35      109.10     18.30 o
  -1  14  15     1065.19     1203.24     36.73 o
   0  14  15      277.23      284.32     27.98 o
   1  14  15      310.46      375.40     30.44 o
   2  14  15       96.72       66.15     21.20 o
   3  14  15       18.40       36.45     20.00 o
   4  14  15      231.06      278.98     38.45 o
   5  14  15      289.03      287.35    125.55 o
  -6  15  15       39.69       34.10     17.93 o
  -5  15  15        0.46      -14.22     14.22 o
  -4  15  15       11.30        1.52     14.56 o
  -3  15  15       40.87       68.89     17.96 o
  -2  15  15      562.25      544.48     28.89 o
  -1  15  15       14.92        7.94     17.26 o
   0  15  15      132.28      116.68     31.06 o
   1  15  15      147.10      174.81     25.53 o
   2  15  15      359.33      430.56     33.20 o
   3  15  15       68.82       79.82     21.84 o
   4  15  15       75.08       50.86     22.38 o
  -5  16  15       94.42       83.58     26.75 o
  -4  16  15      134.35      129.09     21.09 o
  -3  16  15       50.43       52.18     16.16 o
  -2  16  15       12.92        7.22     18.34 o
  -1  16  15      255.76      286.61     26.92 o
   0  16  15      417.65      484.01     35.38 o
   1  16  15      160.63      241.21     28.40 o
   2  16  15      100.77      127.73     25.22 o
  -2  17  15      394.45      457.06     29.02 o
  -1  17  15        0.67       -4.07     18.93 o
 -12   0  16      130.09       97.77     37.28 o
 -10   0  16        4.37       14.05     22.73 o
  -8   0  16      259.06      308.52     34.97 o
  -6   0  16     4691.65     4701.57    114.49 o
  -4   0  16      957.23      896.96     36.35 o
  -2   0  16      660.60      621.56     28.44 o
   0   0  16      282.10      354.11     22.40 o
   2   0  16     6056.38     5737.66    134.65 o
   4   0  16       49.24       81.29     40.24 o
   6   0  16     1374.71     1277.59     96.58 o
   8   0  16      503.54      485.63     74.37 o
 -12   1  16      370.36      413.24     34.88 o
 -11   1  16       17.47       26.05     18.75 o
 -10   1  16       23.27      -10.55     16.97 o
  -9   1  16      362.63      327.25     25.71 o
  -8   1  16     1237.74     1301.77     37.16 o
  -7   1  16      136.91      148.54     17.77 o
  -6   1  16      427.14      386.70     20.49 o
  -5   1  16       77.32       86.69     15.55 o
  -4   1  16     2797.23     2758.24     41.73 o
  -3   1  16      324.10      343.84     15.91 o
  -2   1  16      986.69     1031.50     37.74 o
  -1   1  16       19.26       22.68     10.03 o
   0   1  16       59.27       50.06     10.22 o
   1   1  16       41.45       31.23     11.19 o
   2   1  16     2325.20     2345.75     48.91 o
   3   1  16     1082.08     1115.54     50.11 o
   4   1  16      120.83      101.01     30.04 o
   5   1  16       50.37       12.62     28.06 o
   6   1  16      208.66      147.31     50.87 o
   7   1  16      295.03      323.86     44.21 o
   8   1  16      901.43      834.31     77.59 o
   9   1  16       20.03       35.65     33.95 o
 -12   2  16      260.99      275.21     32.72 o
 -11   2  16      365.41      403.97     29.94 o
 -10   2  16       21.83        5.28     17.80 o
  -9   2  16      140.09      197.57     27.13 o
  -8   2  16       93.02      118.87     20.75 o
  -7   2  16     2302.76     2271.49     54.97 o
  -6   2  16     2304.77     2255.38     42.36 o
  -5   2  16      868.43      851.04     26.83 o
  -4   2  16     1033.21     1063.70     33.87 o
  -3   2  16       49.62       35.48     10.75 o
  -2   2  16     1718.26     1692.22     29.99 o
  -1   2  16      921.28      914.60     23.68 o
   0   2  16       75.99       67.62     12.30 o
   1   2  16     1340.38     1227.71     35.58 o
   2   2  16     1194.85     1215.35     35.14 o
   3   2  16      324.56      319.60     30.38 o
   4   2  16       87.54      107.31     25.21 o
   5   2  16      842.63      918.86     56.78 o
   6   2  16      878.71      886.95     59.47 o
   7   2  16       22.62       27.68     31.18 o
   8   2  16      200.68      234.20     43.77 o
   9   2  16        3.81       -5.71     35.28 o
 -12   3  16       53.15       59.40     22.23 o
 -11   3  16       31.75        7.56     18.76 o
 -10   3  16      245.12      253.96     31.26 o
  -9   3  16       13.73      -11.30     16.88 o
  -8   3  16      836.15      835.37     34.95 o
  -7   3  16     1376.52     1398.37     38.42 o
  -6   3  16      275.25      259.69     20.54 o
  -5   3  16     1649.04     1603.02     40.34 o
  -4   3  16     1006.66     1026.02     26.01 o
  -3   3  16     2573.21     2423.24     40.05 o
  -2   3  16       53.40       49.09     10.83 o
  -1   3  16     2395.06     2535.48     36.77 o
   0   3  16     1771.98     1681.12     38.91 o
   1   3  16       12.41       11.19      9.40 o
   2   3  16      583.46      605.14     37.57 o
   3   3  16       20.60       25.44     19.98 o
   4   3  16       43.88       51.21     31.68 o
   5   3  16      547.85      579.71     48.13 o
   6   3  16       40.79      -18.02     37.75 o
   7   3  16      243.32      323.15     45.58 o
   8   3  16      609.63      552.21     54.29 o
   9   3  16      194.95      179.77     44.21 o
 -12   4  16      201.70      246.63     28.22 o
 -11   4  16      187.15      246.09     27.41 o
 -10   4  16      124.29      111.28     22.38 o
  -9   4  16        1.03       -0.30     17.43 o
  -8   4  16        1.38       -0.65     14.83 o
  -7   4  16      309.85      305.05     23.59 o
  -6   4  16      102.89      126.44     18.05 o
  -5   4  16       71.49       63.70     16.06 o
  -4   4  16      146.69      160.68     24.34 o
  -3   4  16      763.46      792.71     26.03 o
  -2   4  16     1358.49     1437.32     30.87 o
  -1   4  16      832.94      793.88     21.66 o
   0   4  16      751.99      723.64     20.61 o
   1   4  16       46.15       43.00     13.08 o
   2   4  16     1155.40     1030.80     37.58 o
   3   4  16       70.40       86.75     29.75 o
   4   4  16      343.46      332.81     32.25 o
   5   4  16      389.28      402.48     43.69 o
   6   4  16      108.31       43.50     30.30 o
   7   4  16      228.38      220.87     39.82 o
   8   4  16       72.03      121.05     65.84 o
   9   4  16      176.33      183.64     46.78 o
 -11   5  16       99.71      102.58     23.87 o
 -10   5  16        5.34       -2.24     26.30 o
  -9   5  16     1899.50     1944.48     64.63 o
  -8   5  16      210.70      199.54     28.67 o
  -7   5  16     2826.23     2777.99     55.04 o
  -6   5  16      957.90      904.23     31.96 o
  -5   5  16      254.49      230.12     19.95 o
  -4   5  16      562.22      488.57     24.34 o
  -3   5  16     4624.60     4451.20     75.66 o
  -2   5  16      154.61      156.21     15.75 o
  -1   5  16      718.63      738.64     25.00 o
   0   5  16     1142.70     1136.18     25.33 o
   1   5  16      570.46      541.44     25.26 o
   2   5  16     1640.83     1643.12     46.36 o
   3   5  16     1550.88     1606.56     57.41 o
   4   5  16       65.60       50.17     22.72 o
   5   5  16      789.38      767.52     58.65 o
   6   5  16        0.43       -0.47     36.22 o
   7   5  16      287.51      308.27     45.29 o
   8   5  16      149.03       93.29     38.40 o
   9   5  16       88.91       80.39     40.66 o
 -11   6  16      324.58      325.32     29.47 o
 -10   6  16       74.09       93.85     22.20 o
  -9   6  16      572.18      672.82     34.28 o
  -8   6  16        7.01        3.74     17.09 o
  -7   6  16      512.88      508.64     29.28 o
  -6   6  16        3.29       -5.38     14.95 o
  -5   6  16      965.32     1099.37     45.45 o
  -4   6  16      405.18      374.32     26.59 o
  -3   6  16      716.59      667.76     25.04 o
  -2   6  16      356.73      378.54     20.49 o
  -1   6  16     1694.43     1830.85     40.01 o
   0   6  16       36.17       20.44     11.96 o
   1   6  16     1109.49     1129.68     41.17 o
   2   6  16       96.77       94.82     16.13 o
   3   6  16       46.71       58.92     17.94 o
   4   6  16       83.55      113.57     26.43 o
   5   6  16      377.12      418.32     36.50 o
   6   6  16       39.29       35.84     30.67 o
   7   6  16      353.91      328.45     47.60 o
   8   6  16        6.13       40.52     38.39 o
 -11   7  16        1.50       -5.56     19.26 o
 -10   7  16       66.71       66.43     20.86 o
  -9   7  16     1542.05     1667.17     49.67 o
  -8   7  16      606.17      622.19     32.45 o
  -7   7  16      257.54      241.99     24.40 o
  -6   7  16        1.09        9.30     15.75 o
  -5   7  16      510.64      486.32     27.06 o
  -4   7  16       37.08       15.08     14.59 o
  -3   7  16     1482.88     1442.18     35.27 o
  -2   7  16      360.55      308.06     19.40 o
  -1   7  16        3.62       -5.49     11.47 o
   0   7  16       20.02       18.15     12.96 o
   1   7  16      148.60      124.83     23.30 o
   2   7  16      148.51      105.50     18.24 o
   3   7  16     1621.62     1766.87     50.41 o
   4   7  16      292.09      234.29     30.42 o
   5   7  16      320.30      306.06     33.68 o
   6   7  16      201.86      186.88     40.22 o
   7   7  16      498.35      566.02     63.18 o
   8   7  16        0.06        5.33     34.33 o
 -10   8  16       47.15        8.98     22.46 o
  -9   8  16     1313.50     1390.49     46.95 o
  -8   8  16       78.46       67.74     19.24 o
  -7   8  16      232.78      212.70     32.41 o
  -6   8  16        9.68       13.65     15.71 o
  -5   8  16     2331.02     2267.89     53.17 o
  -4   8  16     1092.19     1025.14     63.72 o
  -3   8  16      191.29      167.73     19.64 o
  -2   8  16        0.61       -3.72     12.45 o
  -1   8  16      987.60     1023.35     30.75 o
   0   8  16      249.56      241.65     20.64 o
   1   8  16      100.95      111.31     20.04 o
   2   8  16        2.48       10.13     16.31 o
   3   8  16      113.77      146.11     25.67 o
   4   8  16      509.77      468.59     47.46 o
   5   8  16      921.53      894.53     62.48 o
   6   8  16      116.24      227.13     40.62 o
   7   8  16      118.94      106.48     42.09 o
   8   8  16       42.06       12.19     35.97 o
 -10   9  16      351.83      342.42     33.93 o
  -9   9  16      293.50      385.68     29.73 o
  -8   9  16      314.42      398.91     29.41 o
  -7   9  16      330.67      318.32     35.00 o
  -6   9  16       12.85        8.96     16.27 o
  -5   9  16      463.39      455.34     35.82 o
  -4   9  16       13.06        9.81     14.63 o
  -3   9  16      113.63      145.26     20.48 o
  -2   9  16      405.22      446.69     29.14 o
  -1   9  16       43.63       49.39     14.00 o
   0   9  16       78.31       75.26     16.43 o
   1   9  16      157.22      156.64     22.25 o
   2   9  16     1006.11     1030.73     54.62 o
   3   9  16      353.79      493.05     36.75 o
   4   9  16       81.50        8.98     29.34 o
   5   9  16       71.36       66.03     33.24 o
   6   9  16      374.42      405.80     71.63 o
   7   9  16      456.27      318.07     68.41 o
 -10  10  16       18.55        1.20     19.65 o
  -9  10  16      276.53      336.41     28.89 o
  -8  10  16        5.40       -2.42     16.52 o
  -7  10  16      350.70      390.45     28.72 o
  -6  10  16     1074.43     1115.00     53.71 o
  -5  10  16      498.56      494.11     37.55 o
  -4  10  16      419.82      452.39     27.23 o
  -3  10  16     1271.42     1262.47     47.48 o
  -2  10  16      109.16       90.35     16.28 o
  -1  10  16       25.73       43.35     14.52 o
   0  10  16       93.12      124.20     20.45 o
   1  10  16      173.51      215.51     21.30 o
   2  10  16      134.24      118.62     22.00 o
   3  10  16      364.72      330.09     30.03 o
   4  10  16      986.00     1101.99     69.05 o
   5  10  16      479.11      444.10     50.48 o
   6  10  16      417.45      394.21     72.76 o
   7  10  16        0.29      -14.65     42.17 o
  -9  11  16        4.86      -12.89     18.03 o
  -8  11  16      317.85      343.25     35.13 o
  -7  11  16      159.90      147.31     23.02 o
  -6  11  16      150.09      174.96     22.71 o
  -5  11  16       46.05       35.71     17.51 o
  -4  11  16      124.53      114.02     19.32 o
  -3  11  16      245.48      259.62     21.82 o
  -2  11  16     1540.70     1479.31     39.32 o
  -1  11  16       63.80      114.37     16.81 o
   0  11  16      306.09      331.18     28.27 o
   1  11  16      112.85       83.51     28.44 o
   2  11  16      828.91      808.66     37.94 o
   3  11  16      469.27      455.24     30.72 o
   4  11  16       16.08        7.14     21.25 o
   5  11  16       11.62       26.95     31.25 o
   6  11  16       44.31       61.30     34.18 o
  -8  12  16        1.30      -18.55     18.55 o
  -7  12  16      121.75      119.81     21.96 o
  -6  12  16      262.53      219.29     24.26 o
  -5  12  16       94.79      117.65     21.25 o
  -4  12  16      104.26      128.14     20.52 o
  -3  12  16      231.28      185.49     20.21 o
  -2  12  16      352.27      379.96     24.47 o
  -1  12  16        3.13      -12.79     13.39 o
   0  12  16      216.96      224.84     25.78 o
   1  12  16        1.18       11.50     18.19 o
   2  12  16       27.84        9.98     16.95 o
   3  12  16       15.02       -1.04     17.34 o
   4  12  16     1025.90     1016.25     51.79 o
   5  12  16      116.58      156.51     39.78 o
   6  12  16      210.44      225.24    103.74 o
  -8  13  16      366.12      345.61     35.23 o
  -7  13  16      140.59      145.43     23.95 o
  -6  13  16        3.51       -5.17     17.89 o
  -5  13  16        4.14      -10.71     16.86 o
  -4  13  16      355.24      368.54     27.47 o
  -3  13  16       77.15       85.20     17.89 o
  -2  13  16      555.21      568.03     28.08 o
  -1  13  16      345.92      357.07     27.06 o
   0  13  16      220.43      187.30     24.91 o
   1  13  16      112.25      125.97     24.05 o
   2  13  16      441.55      396.98     30.73 o
   3  13  16      127.56      140.21     24.91 o
   4  13  16       77.81      106.38     28.41 o
   5  13  16       65.66       90.03     38.61 o
  -7  14  16       32.27       40.16     20.75 o
  -6  14  16      175.49      201.18     25.51 o
  -5  14  16      147.40      174.65     23.70 o
  -4  14  16      170.08      181.44     23.70 o
  -3  14  16        3.23        3.25     15.18 o
  -2  14  16     1012.83      984.04     35.51 o
  -1  14  16       17.47       13.22     17.30 o
   0  14  16     1070.70     1024.03     44.54 o
   1  14  16      293.78      308.64     29.67 o
   2  14  16       85.50       59.24     21.10 o
   3  14  16      221.60      227.05     27.98 o
   4  14  16       96.27      110.44     30.49 o
  -5  15  16        6.38       31.87     18.38 o
  -4  15  16       27.39       38.42     18.59 o
  -3  15  16       93.27      110.89     20.38 o
  -2  15  16      288.38      291.93     24.81 o
  -1  15  16       39.05        2.50     20.42 o
   0  15  16      181.32      203.97     40.11 o
   1  15  16      242.50      264.58     30.15 o
   2  15  16       85.00       50.09     38.05 o
  -3  16  16        2.25       -0.77     16.85 o
  -2  16  16      428.55      413.43     35.25 o
  -1  16  16      254.52      210.32     29.93 o
   0  16  16      401.72      408.49     38.15 o
 -11   0  17      575.12      593.42     58.99 o
  -9   0  17      206.05      180.11     29.15 o
  -7   0  17     4951.22     4987.05    104.61 o
  -5   0  17     3105.49     2923.22     64.25 o
  -3   0  17       37.13       28.18     15.34 o
  -1   0  17      181.56      221.85     20.78 o
   1   0  17     1316.30     1292.89     46.45 o
   3   0  17      219.12      199.18     33.57 o
   5   0  17      480.46      486.92     68.73 o
   7   0  17      177.43      232.11     59.56 o
 -11   1  17       58.20       62.25     20.71 o
 -10   1  17      126.69      132.15     22.82 o
  -9   1  17      378.83      392.34     28.04 o
  -8   1  17       17.64       30.02     17.23 o
  -7   1  17       14.27       -2.24     14.32 o
  -6   1  17       71.69       62.43     14.65 o
  -5   1  17      543.27      607.38     23.44 o
  -4   1  17       66.09       62.01     11.84 o
  -3   1  17     2055.07     1894.89     32.73 o
  -2   1  17       18.60       17.33     10.53 o
  -1   1  17       97.33       79.67     12.04 o
   0   1  17      488.18      490.08     20.05 o
   1   1  17      751.63      851.88     27.51 o
   2   1  17     1033.89      966.76     38.29 o
   3   1  17      628.43      576.01     37.29 o
   4   1  17       44.75       40.02     28.63 o
   5   1  17      592.59      565.04     51.37 o
   6   1  17      243.78      190.59     40.05 o
   7   1  17      862.41      808.99    102.70 o
   8   1  17        0.26        3.28     31.93 o
 -11   2  17      195.36      263.69     27.74 o
 -10   2  17        3.18      -10.62     17.30 o
  -9   2  17      200.83      246.57     25.91 o
  -8   2  17       24.11        4.46     17.07 o
  -7   2  17      610.77      649.19     31.27 o
  -6   2  17      362.38      331.66     28.31 o
  -5   2  17     1489.16     1393.02     33.48 o
  -4   2  17      217.63      213.85     14.70 o
  -3   2  17      243.59      228.01     14.46 o
  -2   2  17        3.47        8.74     10.03 o
  -1   2  17       11.76       15.55     10.26 o
   0   2  17     1667.65     1590.82     33.07 o
   1   2  17      373.37      364.40     18.23 o
   2   2  17     1006.42     1011.61     47.31 o
   3   2  17     1469.17     1576.18     58.18 o
   4   2  17      730.36      752.45     89.71 o
   5   2  17      181.06      171.62     52.64 o
   6   2  17        1.24      -17.66     26.09 o
   7   2  17       34.15       62.95     35.07 o
   8   2  17       18.83       24.21     33.74 o
 -11   3  17        0.38       -6.01     19.44 o
 -10   3  17       75.37       64.42     20.66 o
  -9   3  17     1277.21     1438.47     79.69 o
  -8   3  17     1702.98     1671.20     54.09 o
  -7   3  17      130.55      140.10     19.69 o
  -6   3  17     1620.70     1658.15     52.48 o
  -5   3  17      767.56      740.18     28.61 o
  -4   3  17     1233.97     1180.97     34.26 o
  -3   3  17     3595.79     3442.88     45.44 o
  -2   3  17        1.40       -4.29      9.58 o
  -1   3  17     1288.85     1222.26     26.52 o
   0   3  17       38.80       34.17     10.79 o
   1   3  17      752.85      760.72     29.16 o
   2   3  17      327.18      394.17     26.36 o
   3   3  17        0.40       31.66     20.32 o
   4   3  17        3.73      -20.29     20.29 o
   5   3  17      198.81      202.65     38.31 o
   6   3  17      554.09      576.40     52.47 o
   7   3  17       24.84       27.17     33.04 o
   8   3  17        2.15       -9.62     40.08 o
 -11   4  17       73.59       93.96     23.65 o
 -10   4  17        1.01        1.74     18.57 o
  -9   4  17        6.23        3.95     17.74 o
  -8   4  17       19.38      -16.27     16.27 o
  -7   4  17        2.08       -8.55     14.23 o
  -6   4  17      213.69      217.20     20.63 o
  -5   4  17      324.20      304.18     21.63 o
  -4   4  17        8.09       10.35     13.59 o
  -3   4  17      249.64      263.22     18.51 o
  -2   4  17      814.33      846.82     26.74 o
  -1   4  17      100.48       86.09     11.66 o
   0   4  17        9.19       15.61     10.57 o
   1   4  17       52.06       45.19     16.77 o
   2   4  17       44.53       44.04     17.22 o
   3   4  17      123.51      111.09     25.65 o
   4   4  17      212.34      193.05     36.89 o
   5   4  17       26.63       22.85     29.53 o
   6   4  17       61.32      105.64     36.22 o
   7   4  17       37.98       -4.75     31.87 o
   8   4  17       72.47       17.08     34.13 o
 -11   5  17        5.42        4.01     20.01 o
 -10   5  17      546.64      581.71     36.54 o
  -9   5  17      127.44      108.22     22.40 o
  -8   5  17     1145.77     1086.54     40.42 o
  -7   5  17       45.89       50.58     19.09 o
  -6   5  17      240.61      184.20     20.05 o
  -5   5  17      799.20      739.66     29.51 o
  -4   5  17     1048.81      987.57     32.27 o
  -3   5  17        9.39        6.50     12.47 o
  -2   5  17       62.64       57.53     13.26 o
  -1   5  17      568.03      514.39     21.80 o
   0   5  17     1136.42     1079.05     32.04 o
   1   5  17      179.20      166.11     18.75 o
   2   5  17     1794.75     1756.13     49.41 o
   3   5  17      318.60      283.34     30.89 o
   4   5  17      345.94      346.09     38.63 o
   5   5  17       40.87       33.50     23.88 o
   6   5  17      775.87      794.71     59.53 o
   7   5  17        5.72       -3.30     32.84 o
   8   5  17        8.71       27.45     50.14 o
 -11   6  17       76.20       54.54     23.27 o
 -10   6  17      162.63      139.52     23.98 o
  -9   6  17      158.29      153.79     23.40 o
  -8   6  17      443.07      444.17     30.54 o
  -7   6  17      118.57       98.72     20.11 o
  -6   6  17     1487.64     1589.45     44.98 o
  -5   6  17      115.33      145.72     20.49 o
  -4   6  17      561.80      573.76     28.24 o
  -3   6  17       34.04       39.00     14.23 o
  -2   6  17     1636.16     1587.51     40.85 o
  -1   6  17     1145.41     1058.52     31.55 o
   0   6  17      717.61      720.34     29.57 o
   1   6  17       86.83       83.05     18.50 o
   2   6  17        5.59       11.18     15.82 o
   3   6  17       44.54       48.57     31.37 o
   4   6  17      593.14      620.85     42.22 o
   5   6  17        4.32       -2.47     22.57 o
   6   6  17      109.22       82.30     40.00 o
   7   6  17       10.46        6.67     31.80 o
   8   6  17      264.89      280.26     48.66 o
 -10   7  17      259.05      281.65     28.88 o
  -9   7  17      200.05      247.38     43.11 o
  -8   7  17      574.50      572.97     32.41 o
  -7   7  17      280.55      254.58     31.95 o
  -6   7  17      229.68      214.93     23.04 o
  -5   7  17      328.60      368.32     33.37 o
  -4   7  17      874.28      894.29     34.27 o
  -3   7  17      690.31      692.39     27.83 o
  -2   7  17        5.59       12.77     13.42 o
  -1   7  17        5.24       -1.66     12.07 o
   0   7  17      861.30      799.91     31.21 o
   1   7  17      163.51      165.99     21.71 o
   2   7  17      976.17     1014.78     39.40 o
   3   7  17      191.50      146.32     34.32 o
   4   7  17      110.59      123.77     29.17 o
   5   7  17      158.28      121.32     28.89 o
   6   7  17      449.75      445.75     64.39 o
   7   7  17       21.72      -36.01     61.49 o
 -10   8  17      154.87      112.77     24.15 o
  -9   8  17        2.48      -17.40     17.40 o
  -8   8  17       29.61       14.09     18.60 o
  -7   8  17       44.53       53.17     20.82 o
  -6   8  17      589.35      621.33     31.86 o
  -5   8  17      556.74      502.24     28.99 o
  -4   8  17      162.73      142.32     20.28 o
  -3   8  17      401.89      399.23     23.92 o
  -2   8  17      843.37      865.02     30.41 o
  -1   8  17      187.33      141.40     16.82 o
   0   8  17       27.03       22.78     16.93 o
   1   8  17      445.00      448.06     33.80 o
   2   8  17       61.96       74.59     19.23 o
   3   8  17       12.52       21.31     21.62 o
   4   8  17      175.26      164.24     39.76 o
   5   8  17      117.87       94.99     36.87 o
   6   8  17        6.96       54.89     53.44 o
   7   8  17       91.27      131.55     41.67 o
  -9   9  17      291.64      277.05     28.00 o
  -8   9  17      506.39      477.78     31.47 o
  -7   9  17       43.55       24.93     17.81 o
  -6   9  17      842.89      859.05     36.48 o
  -5   9  17      432.34      440.22     28.78 o
  -4   9  17      931.54      915.49     35.66 o
  -3   9  17      363.16      318.75     22.92 o
  -2   9  17       12.37      -12.50     12.50 o
  -1   9  17       56.13       55.90     15.43 o
   0   9  17      310.23      300.67     30.46 o
   1   9  17      148.37      120.31     20.88 o
   2   9  17     1001.20      988.03     40.26 o
   3   9  17       19.29       21.37     20.71 o
   4   9  17      328.90      332.04     45.63 o
   5   9  17      146.92       69.13     40.56 o
   6   9  17      345.59      342.86     72.76 o
   7   9  17      101.38      110.58     56.18 o
  -9  10  17      155.78      116.39     22.30 o
  -8  10  17       23.57       45.64     19.53 o
  -7  10  17       70.64       76.04     20.92 o
  -6  10  17      464.91      509.75     31.32 o
  -5  10  17      663.72      733.13     34.25 o
  -4  10  17       38.32       21.00     25.15 o
  -3  10  17       24.04       -0.43     14.27 o
  -2  10  17      122.32      149.56     18.68 o
  -1  10  17     1408.36     1424.93     43.18 o
   0  10  17       38.32       77.67     20.51 o
   1  10  17       81.95       46.26     18.35 o
   2  10  17       19.68        7.48     17.70 o
   3  10  17      739.93      847.24     47.55 o
   4  10  17       51.29       -2.30     28.45 o
   5  10  17      146.81      177.93     55.13 o
   6  10  17        1.76       19.96     48.45 o
  -8  11  17       49.24       44.96     28.27 o
  -7  11  17        0.20      -14.96     17.12 o
  -6  11  17      126.71      151.34     22.65 o
  -5  11  17      230.19      261.12     24.82 o
  -4  11  17      307.82      292.84     26.05 o
  -3  11  17      196.57      220.81     21.10 o
  -2  11  17        5.89        3.74     14.15 o
  -1  11  17       45.63       70.83     18.58 o
   0  11  17       90.90      121.08     22.70 o
   1  11  17      407.90      505.15     32.89 o
   2  11  17      258.81      287.46     52.28 o
   3  11  17       83.59      111.18     27.25 o
   4  11  17       64.96       68.50     33.19 o
   5  11  17      258.57      250.22     47.04 o
  -8  12  17        8.29       15.89     19.06 o
  -7  12  17      139.42      153.85     24.14 o
  -6  12  17      109.11       89.54     22.48 o
  -5  12  17      257.85      275.54     25.97 o
  -4  12  17        0.51       -4.80     16.01 o
  -3  12  17      422.23      395.66     25.67 o
  -2  12  17       36.52       19.88     19.69 o
  -1  12  17      325.28      294.80     25.78 o
   0  12  17        0.48       32.13     19.87 o
   1  12  17       48.52       37.89     19.65 o
   2  12  17      202.50      248.99     28.28 o
   3  12  17      296.51      333.40     37.21 o
   4  12  17       20.27        7.03     32.63 o
   5  12  17      203.87      241.80     44.64 o
  -7  13  17       46.13       51.39     20.98 o
  -6  13  17        3.03       -3.94     17.54 o
  -5  13  17      236.34      230.93     25.59 o
  -4  13  17       37.99       18.79     17.95 o
  -3  13  17      598.21      635.95     31.02 o
  -2  13  17        0.24      -12.83     14.26 o
  -1  13  17       15.05      -16.64     16.64 o
   0  13  17       64.99       52.90     21.18 o
   1  13  17     1583.19     1619.43     54.17 o
   2  13  17        0.96       -0.75     22.96 o
   3  13  17        1.11       30.80     21.22 o
   4  13  17       87.11      122.31     41.36 o
  -5  14  17        9.66       24.25     19.63 o
  -4  14  17       48.03       20.01     18.52 o
  -3  14  17      542.79      576.74     30.51 o
  -2  14  17       92.42       66.74     18.63 o
  -1  14  17      417.12      465.22     35.14 o
   0  14  17      199.40      217.40     28.63 o
   1  14  17      164.84      151.68     41.65 o
   2  14  17       13.64        1.33     20.17 o
   3  14  17      484.70      612.76     38.84 o
  -4  15  17        3.97       -5.06     15.94 o
  -3  15  17      347.94      354.75     27.02 o
  -2  15  17        0.22       34.60     20.47 o
  -1  15  17       38.52       48.59     23.65 o
   0  15  17       21.37       23.72     21.43 o
   1  15  17      722.16      611.15     38.63 o
 -10   0  18      232.41      262.04     44.55 o
  -8   0  18     1390.80     1336.65     55.41 o
  -6   0  18      533.43      500.45     36.12 o
  -4   0  18       18.08       26.72     16.75 o
  -2   0  18     2489.10     2435.23     56.06 o
   0   0  18     1871.95     1703.70     95.22 o
   2   0  18       40.81       39.47     26.58 o
   4   0  18      365.11      390.18     62.62 o
   6   0  18      240.68      412.23     68.25 o
   8   0  18      340.43      335.94     73.40 o
 -11   1  18      271.33      266.81     31.56 o
 -10   1  18       66.50       98.73     21.44 o
  -9   1  18       36.45       15.18     18.19 o
  -8   1  18        0.35        7.98     16.63 o
  -7   1  18      228.01      281.65     25.84 o
  -6   1  18     1641.59     1700.89     41.60 o
  -5   1  18        2.14       -5.49     10.30 o
  -4   1  18      382.76      380.79     17.64 o
  -3   1  18        4.83       -1.13     10.38 o
  -2   1  18       35.86       65.52     12.26 o
  -1   1  18       26.48        8.82     11.97 o
   0   1  18      635.58      634.00     22.68 o
   1   1  18      211.10      218.14     20.18 o
   2   1  18      398.96      313.32     26.67 o
   3   1  18       21.54        3.04     20.58 o
   4   1  18     2535.44     2701.85     96.38 o
   5   1  18      229.48      141.98     37.21 o
   6   1  18      225.89      119.52     53.36 o
   7   1  18       12.82      -16.16     31.10 o
   8   1  18        2.35       -4.51     34.83 o
 -11   2  18        3.85       31.00     20.47 o
 -10   2  18       50.37       43.45     20.61 o
  -9   2  18      536.16      502.96     31.62 o
  -8   2  18     1379.03     1438.70     44.97 o
  -7   2  18      241.24      240.24     29.21 o
  -6   2  18      136.90      157.40     19.45 o
  -5   2  18        4.53       -7.65     13.21 o
  -4   2  18       30.73       52.52     12.89 o
  -3   2  18      866.81      805.97     22.77 o
  -2   2  18     1203.25     1136.58     34.68 o
  -1   2  18      484.81      453.01     18.80 o
   0   2  18        4.10       -6.48     10.52 o
   1   2  18     1326.46     1361.92     38.55 o
   2   2  18     2033.78     2038.02     55.30 o
   3   2  18       57.45       85.96     25.08 o
   4   2  18      609.48      674.41     43.14 o
   5   2  18        7.61       -5.58     27.07 o
   6   2  18      544.94      498.34     52.42 o
   7   2  18      468.37      410.25     57.30 o
   8   2  18       84.67      110.15     41.13 o
 -11   3  18       38.70       10.64     20.67 o
 -10   3  18      477.60      489.74     32.45 o
  -9   3  18      623.75      620.73     33.97 o
  -8   3  18        0.20      -15.80     15.80 o
  -7   3  18       26.60       19.67     17.24 o
  -6   3  18      173.23      145.44     18.77 o
  -5   3  18      323.57      324.65     22.49 o
  -4   3  18     1494.78     1443.67     35.44 o
  -3   3  18      404.65      332.13     19.68 o
  -2   3  18       30.99       24.59     10.56 o
  -1   3  18       13.16       22.05     10.58 o
   0   3  18      431.12      430.05     20.00 o
   1   3  18     1045.34      978.42     34.05 o
   2   3  18       88.98       40.99     29.27 o
   3   3  18      198.40      210.96     30.12 o
   4   3  18      313.54      303.34     34.12 o
   5   3  18      454.99      442.51     99.32 o
   6   3  18       66.19      113.71     36.22 o
   7   3  18        6.74      -31.41     31.41 o
   8   3  18       42.36       28.10     36.79 o
 -10   4  18       69.57       47.32     21.19 o
  -9   4  18      353.47      397.34     29.74 o
  -8   4  18      391.49      380.96     27.80 o
  -7   4  18      278.94      290.49     25.27 o
  -6   4  18      204.08      206.52     23.23 o
  -5   4  18      484.34      455.71     28.83 o
  -4   4  18        1.46      -13.09     13.09 o
  -3   4  18      719.36      671.34     29.93 o
  -2   4  18       82.15       88.97     15.81 o
  -1   4  18       53.83       32.79     11.18 o
   0   4  18      146.75      121.37     14.74 o
   1   4  18      260.84      286.42     19.77 o
   2   4  18      706.09      723.18     41.25 o
   3   4  18     1046.22     1123.09     50.76 o
   4   4  18      195.96      168.50     29.30 o
   5   4  18       86.12       55.01     32.83 o
   6   4  18       91.48       61.86     34.91 o
   7   4  18      662.65      671.03     60.30 o
 -10   5  18      946.57     1019.01     73.75 o
  -9   5  18     1019.38     1029.31     40.87 o
  -8   5  18       35.88       15.36     18.04 o
  -7   5  18        0.77      -15.98     15.98 o
  -6   5  18      157.99      152.53     21.47 o
  -5   5  18      753.10      776.76     50.79 o
  -4   5  18       18.94       13.74     14.08 o
  -3   5  18      762.01      752.20     28.59 o
  -2   5  18       38.26       46.56     13.84 o
  -1   5  18      862.76      834.54     28.65 o
   0   5  18      714.94      774.40     30.09 o
   1   5  18     1775.34     1828.04     45.83 o
   2   5  18      182.71      176.69     22.58 o
   3   5  18      341.11      411.07     40.53 o
   4   5  18      100.15      100.26     27.19 o
   5   5  18     1609.67     1672.78     79.10 o
   6   5  18       11.83        4.78     32.30 o
   7   5  18        0.26      -31.87     31.87 o
 -10   6  18       55.94       52.93     22.06 o
  -9   6  18      225.28      250.76     27.07 o
  -8   6  18       78.97       32.08     19.19 o
  -7   6  18      667.64      738.52     37.33 o
  -6   6  18       43.80       91.36     19.62 o
  -5   6  18      622.41      643.63     31.87 o
  -4   6  18      106.08      136.27     18.38 o
  -3   6  18     1089.96     1186.88     40.74 o
  -2   6  18       93.30       89.55     15.99 o
  -1   6  18      130.67      165.81     17.92 o
   0   6  18       11.50      -11.34     16.43 o
   1   6  18      294.84      301.87     32.78 o
   2   6  18        4.61      -17.61     17.61 o
   3   6  18     1393.41     1497.06     59.72 o
   4   6  18        2.59       -1.16     26.55 o
   5   6  18        7.73       -7.25     25.06 o
   6   6  18       62.21       45.93     34.06 o
   7   6  18      587.48      613.56     59.29 o
 -10   7  18        6.43       38.80     20.79 o
  -9   7  18      485.10      575.34     34.49 o
  -8   7  18        6.50      -14.59     16.97 o
  -7   7  18        3.36      -16.33     16.33 o
  -6   7  18        8.19        5.00     15.28 o
  -5   7  18      962.89     1083.80     39.30 o
  -4   7  18      885.70      827.86     31.48 o
  -3   7  18       90.15       85.99     17.00 o
  -2   7  18       53.92       45.64     15.91 o
  -1   7  18      990.72      933.77     31.45 o
   0   7  18       35.69       42.31     17.76 o
   1   7  18     1551.92     1690.65     67.45 o
   2   7  18        3.57        7.06     19.92 o
   3   7  18       49.51       28.21     32.76 o
   4   7  18      164.63      159.94     57.38 o
   5   7  18      964.50     1001.85     85.79 o
   6   7  18        0.27       -5.26     32.53 o
   7   7  18       54.95       97.24     68.33 o
  -9   8  18        1.51        3.92     18.90 o
  -8   8  18        1.07      -18.43     18.43 o
  -7   8  18      935.69     1014.20     40.73 o
  -6   8  18      230.38      190.44     23.35 o
  -5   8  18      106.39      107.16     20.49 o
  -4   8  18       79.46       71.40     19.02 o
  -3   8  18      825.63      824.71     31.30 o
  -2   8  18       19.20       -3.83     15.07 o
  -1   8  18      499.88      554.40     39.76 o
   0   8  18      650.68      643.12     34.57 o
   1   8  18       53.81       37.43     18.84 o
   2   8  18       20.94       12.91     20.77 o
   3   8  18      594.48      643.81     54.82 o
   4   8  18      134.42      250.70     44.02 o
   5   8  18        0.01      -30.48     30.48 o
   6   8  18        5.47       38.79     48.93 o
  -9   9  18      205.89      223.35     27.72 o
  -8   9  18        9.27       23.91     18.36 o
  -7   9  18        9.13       -6.60     17.70 o
  -6   9  18      828.21      852.09     37.16 o
  -5   9  18      319.42      339.58     27.10 o
  -4   9  18      516.25      460.67     28.76 o
  -3   9  18        0.31       35.34     15.67 o
  -2   9  18        1.04       10.87     14.24 o
  -1   9  18      453.09      413.88     27.13 o
   0   9  18      108.76      137.99     22.28 o
   1   9  18      623.28      611.68     35.05 o
   2   9  18        0.25       -2.20     17.39 o
   3   9  18      244.99      288.07     43.81 o
   4   9  18      187.22      193.21     40.75 o
   5   9  18      674.90      836.19     85.63 o
   6   9  18      117.77       53.28     54.25 o
  -8  10  18       56.66       92.40     22.99 o
  -7  10  18      262.98      211.84     25.60 o
  -6  10  18      438.76      453.94     30.71 o
  -5  10  18       94.90       61.79     25.29 o
  -4  10  18       10.69      -14.03     14.03 o
  -3  10  18     1118.98     1158.59     65.71 o
  -2  10  18     1608.66     1614.20     42.03 o
  -1  10  18      195.31      221.94     23.90 o
   0  10  18        7.37       -3.85     17.75 o
   1  10  18       63.65       41.36     19.67 o
   2  10  18      437.64      462.48     32.24 o
   3  10  18      115.44      151.96     29.33 o
   4  10  18       31.65       -3.94     28.95 o
   5  10  18       37.59       80.72     39.92 o
  -7  11  18       30.16        9.06     18.81 o
  -6  11  18      101.24      104.72     21.71 o
  -5  11  18      504.40      524.06     34.45 o
  -4  11  18      208.49      262.64     23.63 o
  -3  11  18       60.40       64.07     17.37 o
  -2  11  18        5.75       15.79     14.92 o
  -1  11  18        7.87       47.09     20.73 o
   0  11  18      479.76      657.70     66.96 o
   1  11  18      501.96      448.63     35.06 o
   2  11  18       98.21       64.39     21.45 o
   3  11  18       19.54       38.25     25.43 o
   4  11  18      507.75      469.51     55.26 o
  -7  12  18       17.39      -17.25     17.25 o
  -6  12  18      236.36      195.85     26.56 o
  -5  12  18       32.08       36.84     18.57 o
  -4  12  18      167.74      172.42     21.86 o
  -3  12  18       36.73       11.95     15.75 o
  -2  12  18      367.23      386.02     26.01 o
  -1  12  18       79.63       67.63     21.91 o
   0  12  18       11.51       -6.25     19.13 o
   1  12  18       10.53      -12.72     16.71 o
   2  12  18      224.11      250.16     28.33 o
   3  12  18      147.97      178.67     31.56 o
  -5  13  18        6.81       -0.58     17.28 o
  -4  13  18      486.21      519.75     30.13 o
  -3  13  18       32.24       10.20     19.83 o
  -2  13  18        0.64        2.62     20.28 o
  -1  13  18       19.97       41.48     20.84 o
   0  13  18     1262.84     1286.71     50.32 o
   1  13  18       33.90       39.29     21.47 o
   2  13  18       23.75       62.91     21.64 o
  -4  14  18       86.86      101.39     20.29 o
  -3  14  18       86.79       63.01     18.39 o
  -2  14  18      401.45      416.51     31.11 o
  -1  14  18       68.84       77.84     23.74 o
   0  14  18        3.80        9.71     19.82 o
   1  14  18       41.78       49.00     31.83 o
  -9   0  19      447.25      560.81     52.41 o
  -7   0  19       67.74       35.84     28.48 o
  -5   0  19      967.76      978.35     38.96 o
  -3   0  19      942.83      984.02     44.58 o
  -1   0  19     2422.57     2368.51     55.96 o
   1   0  19     4158.23     4189.89    116.67 o
   3   0  19      544.13      655.13     50.82 o
   5   0  19      219.65      225.03     57.79 o
   7   0  19      305.24      348.97     71.15 o
 -10   1  19       31.18       12.73     21.96 o
  -9   1  19      261.93      290.62     27.80 o
  -8   1  19        3.47       -2.66     17.05 o
  -7   1  19     1190.49     1227.40     41.87 o
  -6   1  19        0.84       11.30     16.18 o
  -5   1  19      192.28      216.70     16.07 o
  -4   1  19      185.28      201.60     20.49 o
  -3   1  19       53.69       21.35     11.60 o
  -2   1  19       22.99        8.77     11.00 o
  -1   1  19      132.87      125.15     14.15 o
   0   1  19        1.97       16.17     12.04 o
   1   1  19       16.00       20.19     23.84 o
   2   1  19        5.08       -2.65     19.91 o
   3   1  19     1364.88     1438.17     59.63 o
   4   1  19       61.45       14.41     29.14 o
   5   1  19      405.77      389.82     67.77 o
   6   1  19        5.04      -27.04     27.04 o
   7   1  19        1.48        2.61     34.52 o
 -10   2  19       20.55       22.26     24.56 o
  -9   2  19     1187.10     1244.52     56.49 o
  -8   2  19     1295.76     1362.33     45.71 o
  -7   2  19        1.35       24.80     17.61 o
  -6   2  19      137.65      172.13     20.39 o
  -5   2  19      332.49      301.07     20.45 o
  -4   2  19      241.61      269.48     17.79 o
  -3   2  19      554.32      585.06     21.59 o
  -2   2  19      165.89      190.79     15.31 o
  -1   2  19      381.95      333.68     17.69 o
   0   2  19      333.00      379.83     19.82 o
   1   2  19     1744.53     1744.19     45.40 o
   2   2  19      393.24      373.97     36.69 o
   3   2  19      661.15      649.47     42.67 o
   4   2  19       60.06       29.95     41.13 o
   5   2  19      387.83      396.15     48.86 o
   6   2  19      376.82      276.25     46.99 o
   7   2  19      101.10       95.38     63.42 o
 -10   3  19       96.74      104.67     35.53 o
  -9   3  19      211.82      215.95     26.15 o
  -8   3  19       29.67       81.28     20.27 o
  -7   3  19      257.25      258.61     35.00 o
  -6   3  19      315.08      323.27     25.61 o
  -5   3  19      207.88      253.24     24.97 o
  -4   3  19      113.42       83.52     18.28 o
  -3   3  19        3.94        5.38     12.88 o
  -2   3  19       15.41        8.87     11.11 o
  -1   3  19      541.54      532.39     20.62 o
   0   3  19      172.03      197.17     16.63 o
   1   3  19      346.56      352.29     24.07 o
   2   3  19      189.96      225.51     29.90 o
   3   3  19      794.45      692.07     43.76 o
   4   3  19      274.89      305.54     35.41 o
   5   3  19      390.82      418.60     50.82 o
   6   3  19        9.28       -2.40     65.19 o
   7   3  19       15.26       13.74     32.64 o
 -10   4  19      127.59      162.89     25.76 o
  -9   4  19      463.41      421.97     31.61 o
  -8   4  19      594.54      669.09     35.42 o
  -7   4  19      129.74      125.86     29.23 o
  -6   4  19      255.32      225.30     24.10 o
  -5   4  19        1.72        8.20     15.98 o
  -4   4  19      887.29      917.01     32.20 o
  -3   4  19      167.49      184.91     19.20 o
  -2   4  19      330.08      311.10     21.02 o
  -1   4  19       61.34       62.37     14.59 o
   0   4  19      470.77      503.05     24.38 o
   1   4  19      598.18      573.29     32.44 o
   2   4  19      932.55      905.17     47.10 o
   3   4  19      133.85      131.38     33.49 o
   4   4  19       35.33      -17.54     22.76 o
   5   4  19      199.62      238.01     42.67 o
   6   4  19      757.20      914.60     81.29 o
   7   4  19        7.16      -42.14     64.23 o
 -10   5  19      365.71      348.14     31.36 o
  -9   5  19        2.36      -20.65     25.20 o
  -8   5  19       17.36       13.80     19.05 o
  -7   5  19      118.83      130.15     21.79 o
  -6   5  19      547.96      610.66     32.24 o
  -5   5  19       75.69       41.37     17.88 o
  -4   5  19        5.43       -3.62     13.88 o
  -3   5  19       19.78       16.39     14.35 o
  -2   5  19      411.97      480.53     24.57 o
  -1   5  19       19.13      -13.74     13.74 o
   0   5  19      203.02      175.40     22.50 o
   1   5  19      389.61      381.46     33.86 o
   2   5  19       41.63       30.06     23.06 o
   3   5  19        7.55      -17.64     21.45 o
   4   5  19     1291.09     1281.53     58.33 o
   5   5  19       33.32       39.67     33.26 o
   6   5  19        4.90        1.83     44.27 o
  -9   6  19        1.15       11.04     19.24 o
  -8   6  19      621.13      647.38     35.78 o
  -7   6  19        7.35        5.31     18.29 o
  -6   6  19       25.32       -1.42     16.68 o
  -5   6  19       19.85        7.48     16.95 o
  -4   6  19     1041.42     1065.80     34.93 o
  -3   6  19        7.48       15.36     15.48 o
  -2   6  19       40.23       68.87     15.39 o
  -1   6  19        6.08       19.59     15.41 o
   0   6  19     1560.23     1533.55     49.52 o
   1   6  19        0.76        7.57     17.56 o
   2   6  19     1345.45     1308.85     70.11 o
   3   6  19       20.10      -30.46     35.49 o
   4   6  19       28.92       44.48     30.36 o
   5   6  19       54.97       42.63     27.70 o
   6   6  19      542.38      699.67     74.21 o
  -9   7  19       10.76        5.04     19.44 o
  -8   7  19        2.16      -10.11     17.33 o
  -7   7  19       60.13       42.79     19.15 o
  -6   7  19      946.27      992.37     39.36 o
  -5   7  19        1.64       10.35     16.35 o
  -4   7  19       92.36      134.36     19.25 o
  -3   7  19       48.60       46.69     16.25 o
  -2   7  19      581.93      629.04     27.81 o
  -1   7  19       27.94       13.24     15.58 o
   0   7  19      285.48      308.57     28.34 o
   1   7  19      177.36      186.18     24.37 o
   2   7  19       41.43       43.37     22.30 o
   3   7  19       11.30       15.61     28.00 o
   4   7  19      912.80      852.28     63.28 o
   5   7  19      150.11      191.37     42.92 o
   6   7  19       82.63      135.86     64.55 o
  -8   8  19      105.07       65.06     21.93 o
  -7   8  19       48.30       44.65     19.05 o
  -6   8  19       19.92       44.70     18.86 o
  -5   8  19       24.07       31.58     18.89 o
  -4   8  19      349.07      401.34     29.45 o
  -3   8  19      485.59      459.53     26.20 o
  -2   8  19      196.55      155.10     19.45 o
  -1   8  19      202.19      170.36     21.69 o
   0   8  19      137.31      180.12     24.38 o
   1   8  19      611.14      634.41     35.60 o
   2   8  19      448.37      456.07     37.45 o
   3   8  19        1.42       15.37     38.79 o
   4   8  19       49.21       40.05     32.64 o
   5   8  19       34.68       46.18     36.28 o
  -8   9  19        1.80       17.73     21.36 o
  -7   9  19       71.41       38.79     24.48 o
  -6   9  19      516.02      543.17     47.28 o
  -5   9  19      343.17      369.77     33.66 o
  -4   9  19      120.08      100.36     18.52 o
  -3   9  19        9.62       21.67     16.42 o
  -2   9  19      907.50     1002.36     34.98 o
  -1   9  19      374.64      408.84     31.42 o
   0   9  19      255.58      294.81     28.90 o
   1   9  19        3.48       -1.45     17.13 o
   2   9  19        0.39       14.74     22.66 o
   3   9  19      166.32      100.59     37.17 o
   4   9  19      721.17      811.40     66.12 o
   5   9  19       83.71       94.15     56.66 o
  -7  10  19       10.11       49.17     20.41 o
  -6  10  19      192.31      204.73     25.02 o
  -5  10  19      142.25      149.10     23.40 o
  -4  10  19      850.61      868.75     48.21 o
  -3  10  19      410.36      388.42     26.27 o
  -2  10  19      230.77      173.78     23.42 o
  -1  10  19        0.03       34.82     21.37 o
   0  10  19       45.42       10.82     31.74 o
   1  10  19      359.15      319.94     29.65 o
   2  10  19       66.63       43.67     24.35 o
   3  10  19        1.96        8.42     30.84 o
   4  10  19        6.32       -7.75     33.35 o
  -6  11  19       12.75      -16.96     16.96 o
  -5  11  19      888.66      965.39     40.85 o
  -4  11  19        1.01       16.99     16.61 o
  -3  11  19       90.74       82.95     19.10 o
  -2  11  19        6.16      -10.10     17.97 o
  -1  11  19      516.08      546.80     36.44 o
   0  11  19       76.03      111.89     23.42 o
   1  11  19       12.24       23.99     19.52 o
   2  11  19        0.17       39.11     25.00 o
   3  11  19      344.54      465.30     97.14 o
  -5  12  19       91.41       81.57     21.77 o
  -4  12  19      516.45      569.77     30.90 o
  -3  12  19      578.37      576.62     33.81 o
  -2  12  19      208.85      234.93     26.32 o
  -1  12  19        3.05        2.24     19.68 o
   0  12  19        0.29       -2.08     19.03 o
   1  12  19      438.36      424.23     34.35 o
   2  12  19       72.39       60.93     29.17 o
  -4  13  19       38.81       70.49     19.91 o
  -3  13  19        9.42       -1.46     17.31 o
  -2  13  19      200.81      209.85     28.45 o
  -1  13  19       91.92      124.50     25.85 o
   0  13  19       39.98       49.49     22.97 o
  -8   0  20      107.61       67.07     55.45 o
  -6   0  20      236.70      246.11     26.03 o
  -4   0  20      111.66      114.75     21.69 o
  -2   0  20       39.37       22.70     16.77 o
   0   0  20     1843.75     1862.84     60.42 o
   2   0  20      346.88      349.38     94.33 o
   4   0  20      259.49      280.08     62.78 o
   6   0  20       92.96      116.54     57.30 o
  -9   1  20       63.08       24.85     21.73 o
  -8   1  20      460.65      495.26     32.50 o
  -7   1  20       20.27        4.24     17.50 o
  -6   1  20      132.84      137.27     20.80 o
  -5   1  20       15.79       33.61     13.91 o
  -4   1  20      264.93      237.12     17.48 o
  -3   1  20      695.69      690.06     23.89 o
  -2   1  20      274.79      320.34     18.34 o
  -1   1  20       59.22       74.67     12.97 o
   0   1  20      743.26      680.63     27.82 o
   1   1  20       47.35       56.10     19.98 o
   2   1  20      774.91      742.18     38.28 o
   3   1  20        0.38        5.94     23.00 o
   4   1  20      720.69      755.65     70.58 o
   5   1  20        3.98        4.88     33.40 o
   6   1  20       11.60       15.30     33.14 o
  -9   2  20      374.18      410.91     33.28 o
  -8   2  20        4.54        0.35     17.53 o
  -7   2  20       25.63       44.87     19.81 o
  -6   2  20      652.54      687.32     43.41 o
  -5   2  20        4.64       12.56     14.12 o
  -4   2  20      507.35      640.58     28.33 o
  -3   2  20       29.35       30.65     12.43 o
  -2   2  20       48.48       52.36     12.57 o
  -1   2  20       72.08      110.78     16.29 o
   0   2  20     2289.29     2379.75     53.59 o
   1   2  20     1401.70     1455.11     73.28 o
   2   2  20      329.86      356.56     35.69 o
   3   2  20       76.45       21.24     24.89 o
   4   2  20      372.64      342.20     47.81 o
   5   2  20        5.46       25.40     33.90 o
   6   2  20      327.46      351.01     50.61 o
  -9   3  20       67.16       37.89     20.43 o
  -8   3  20      163.59      172.02     29.85 o
  -7   3  20      224.47      217.64     24.71 o
  -6   3  20      116.59      120.08     21.35 o
  -5   3  20        5.98        4.04     14.81 o
  -4   3  20       68.47       64.08     17.48 o
  -3   3  20      110.25      103.91     19.76 o
  -2   3  20      187.44      219.50     21.69 o
  -1   3  20      360.92      415.58     29.04 o
   0   3  20       85.17       80.75     16.37 o
   1   3  20       58.09       55.72     20.71 o
   2   3  20      236.47      272.73     33.65 o
   3   3  20      112.29      113.72     32.30 o
   4   3  20      406.31      374.20     38.33 o
   5   3  20       10.50      -29.87     29.87 o
   6   3  20       36.96       35.60     35.05 o
  -9   4  20      639.98      676.93     37.18 o
  -8   4  20       47.96       41.35     19.20 o
  -7   4  20       41.72       56.82     19.24 o
  -6   4  20      295.06      320.29     33.33 o
  -5   4  20      367.09      432.82     25.74 o
  -4   4  20      111.22      106.72     17.83 o
  -3   4  20       71.73       62.86     17.19 o
  -2   4  20      191.41      180.38     18.77 o
  -1   4  20      795.18      771.81     32.31 o
   0   4  20       54.81       49.67     18.12 o
   1   4  20       42.66       74.53     20.41 o
   2   4  20      125.31      172.13     35.08 o
   3   4  20      122.91       76.02     49.50 o
   4   4  20      284.17      381.09     40.13 o
   5   4  20      383.06      450.98     84.91 o
   6   4  20       46.39       13.55     77.26 o
  -9   5  20      177.69      170.48     25.85 o
  -8   5  20      279.49      296.74     27.92 o
  -7   5  20      244.03      276.62     28.80 o
  -6   5  20        9.43        5.27     16.54 o
  -5   5  20      357.96      326.38     23.63 o
  -4   5  20        7.69       -0.55     16.21 o
  -3   5  20      171.26      210.96     20.18 o
  -2   5  20       86.20      109.95     17.63 o
  -1   5  20      279.25      285.21     23.92 o
   0   5  20      131.84      143.86     22.57 o
   1   5  20      125.61       94.46     24.23 o
   2   5  20      124.31      146.02     42.50 o
   3   5  20      480.92      363.30     48.41 o
   4   5  20       40.68       58.85     27.73 o
   5   5  20      335.34      421.69     51.51 o
  -8   6  20       14.23        6.08     17.44 o
  -7   6  20       28.42       14.63     20.38 o
  -6   6  20        0.63       -0.37     17.12 o
  -5   6  20      424.03      428.26     26.31 o
  -4   6  20       80.66       57.63     17.38 o
  -3   6  20      148.74      204.02     23.10 o
  -2   6  20        0.01       -4.71     13.86 o
  -1   6  20      616.24      602.66     30.65 o
   0   6  20       21.93       63.78     19.52 o
   1   6  20      937.89      870.94     51.40 o
   2   6  20        4.28        0.65     26.39 o
   3   6  20       39.47       23.78     31.68 o
   4   6  20      162.20      150.40     41.16 o
   5   6  20      299.72      310.66     70.34 o
  -8   7  20       16.35        9.64     19.56 o
  -7   7  20      535.11      602.12     34.55 o
  -6   7  20        4.99        7.29     20.76 o
  -5   7  20      226.40      242.31     23.40 o
  -4   7  20      118.01       98.61     19.08 o
  -3   7  20      289.10      344.47     24.43 o
  -2   7  20       14.79       16.48     15.63 o
  -1   7  20        9.64       13.48     18.21 o
   0   7  20      398.74      361.74     30.19 o
   1   7  20       12.18      -10.63     20.09 o
   2   7  20        8.14       14.34     30.49 o
   3   7  20      284.00      257.71     44.19 o
   4   7  20      242.06      250.31     45.70 o
   5   7  20      101.16      121.60     39.76 o
  -8   8  20        0.69       32.07     20.91 o
  -7   8  20       14.89       14.66     18.73 o
  -6   8  20       23.94       15.10     18.23 o
  -5   8  20      125.39      106.88     19.51 o
  -4   8  20      135.75      118.38     19.33 o
  -3   8  20        1.54       22.93     15.57 o
  -2   8  20        6.12      -11.24     16.23 o
  -1   8  20      548.49      634.83     59.97 o
   0   8  20      196.60      231.64     32.85 o
   1   8  20      331.60      320.51     35.43 o
   2   8  20        0.76      -19.76     30.66 o
   3   8  20       19.47        4.50     62.54 o
   4   8  20       32.32       -1.43     55.37 o
  -7   9  20      210.84      199.54     39.83 o
  -6   9  20      416.65      392.21     30.63 o
  -5   9  20        0.25       -2.49     17.31 o
  -4   9  20      209.92      246.57     23.29 o
  -3   9  20      405.05      446.01     31.41 o
  -2   9  20      270.06      261.56     26.36 o
  -1   9  20      417.38      462.17     34.07 o
   0   9  20       10.74        3.15     18.67 o
   1   9  20       25.15       -5.68     18.63 o
   2   9  20       28.20       28.16     23.62 o
   3   9  20       52.33       41.61     40.16 o
  -6  10  20       91.91      106.31     23.17 o
  -5  10  20      125.91      162.10     21.78 o
  -4  10  20      233.13      216.97     25.25 o
  -3  10  20       11.49       31.14     16.88 o
  -2  10  20       20.46        5.56     18.12 o
  -1  10  20        0.59       12.51     19.88 o
   0  10  20      773.47      861.41     43.39 o
   1  10  20       49.40       44.84     23.63 o
   2  10  20        6.47       23.56     23.93 o
   3  10  20        3.65       70.10     36.67 o
  -5  11  20        5.29       -7.09     16.94 o
  -4  11  20        3.57      -10.52     16.76 o
  -3  11  20      131.21      107.50     20.76 o
  -2  11  20      366.65      394.87     39.42 o
  -1  11  20       26.93       32.66     21.67 o
   0  11  20      217.24      238.50     36.83 o
   1  11  20        2.55      -21.76     21.76 o
  -3  12  20       96.29      139.77     29.30 o
  -2  12  20        5.43        4.69     20.59 o
  -1  12  20       25.80       39.91     21.74 o
   0  12  20      132.40      101.97     25.56 o
  -9   0  21      378.87      410.93     72.60 o
  -7   0  21       75.96       63.48     39.52 o
  -5   0  21      228.75      242.61     26.34 o
  -3   0  21        0.17       -2.56     16.70 o
  -1   0  21       19.55       10.23     20.05 o
   1   0  21      902.94      872.01     57.95 o
   3   0  21      625.46      698.27     81.77 o
   5   0  21       96.79       76.94     53.92 o
  -9   1  21      124.58       85.84     33.07 o
  -8   1  21        9.49       -4.71     20.86 o
  -7   1  21      192.11      242.95     23.16 o
  -6   1  21      125.91      141.84     20.52 o
  -5   1  21      352.33      353.75     32.65 o
  -4   1  21      303.91      333.90     21.33 o
  -3   1  21      633.40      624.78     23.60 o
  -2   1  21       85.97       89.03     14.37 o
  -1   1  21      664.19      671.36     25.87 o
   0   1  21       64.44       77.69     18.42 o
   1   1  21     1111.40     1176.65     58.16 o
   2   1  21       57.55       68.17     30.95 o
   3   1  21      241.75      209.70     33.44 o
   4   1  21       68.69      105.64     39.38 o
   5   1  21       56.79       58.44     37.60 o
  -9   2  21        0.91      -10.64     18.29 o
  -8   2  21        3.80       17.83     18.60 o
  -7   2  21      230.45      232.99     25.67 o
  -6   2  21      118.85       93.44     18.46 o
  -5   2  21      450.70      503.94     27.73 o
  -4   2  21        8.88       -2.11     14.67 o
  -3   2  21        3.39        7.96     13.90 o
  -2   2  21       16.91       30.80     12.84 o
  -1   2  21     1183.08     1245.41     33.66 o
   0   2  21      605.55      636.87     31.09 o
   1   2  21       80.53       90.38     22.58 o
   2   2  21      114.30      131.30     30.44 o
   3   2  21      643.99      678.59     46.75 o
   4   2  21        0.88      -42.50     42.50 o
   5   2  21      197.49      156.87    119.44 o
  -8   3  21      131.07      138.14     23.22 o
  -7   3  21      104.59       94.45     21.40 o
  -6   3  21      234.17      246.35     23.17 o
  -5   3  21        3.30      -12.32     14.80 o
  -4   3  21      348.64      371.09     24.35 o
  -3   3  21      311.41      343.62     23.66 o
  -2   3  21      235.82      258.47     20.98 o
  -1   3  21      384.94      417.62     38.90 o
   0   3  21       21.42       51.30     17.86 o
   1   3  21      163.15      194.56     25.87 o
   2   3  21      308.56      310.10     35.86 o
   3   3  21      718.39      679.20     46.56 o
   4   3  21       58.38       10.37     31.86 o
   5   3  21       28.88      -12.47     33.96 o
  -8   4  21       55.44       46.79     20.73 o
  -7   4  21      193.56      198.45     24.92 o
  -6   4  21      294.91      277.18     24.23 o
  -5   4  21       38.17       37.35     16.74 o
  -4   4  21      169.56      218.43     26.06 o
  -3   4  21       71.30       72.07     17.28 o
  -2   4  21      231.85      267.28     21.56 o
  -1   4  21       96.37      123.42     20.09 o
   0   4  21      230.66      276.20     31.73 o
   1   4  21        3.35      -12.76     28.05 o
   2   4  21      197.30      178.65     85.15 o
   3   4  21      112.66       60.51     30.20 o
   4   4  21       33.05       43.95     30.35 o
  -8   5  21      314.69      376.62     40.25 o
  -7   5  21        0.45      -11.36     17.63 o
  -6   5  21       68.41       55.49     18.62 o
  -5   5  21        2.73       -1.41     15.38 o
  -4   5  21      321.97      353.72     24.29 o
  -3   5  21      183.14      143.34     19.64 o
  -2   5  21      685.23      727.90     42.82 o
  -1   5  21        4.41        3.14     18.22 o
   0   5  21      633.83      615.75     63.42 o
   1   5  21      288.33      331.89     45.35 o
   2   5  21      480.72      515.50    106.56 o
   3   5  21      137.50      180.69     42.44 o
   4   5  21      616.57      602.80     58.69 o
  -7   6  21        7.23      -17.06     17.92 o
  -6   6  21      184.35      183.92     24.53 o
  -5   6  21       17.38       -4.77     21.75 o
  -4   6  21      300.88      311.66     24.13 o
  -3   6  21       14.23       -1.20     15.30 o
  -2   6  21      263.50      276.80     25.58 o
  -1   6  21        1.37      -17.60     17.60 o
   0   6  21      913.87      959.02     42.51 o
   1   6  21       10.50        3.40     23.04 o
   2   6  21        3.59      -28.49     28.49 o
   3   6  21        1.35      -13.25     31.63 o
   4   6  21      120.15       60.42     36.64 o
  -7   7  21       45.23       19.83     19.09 o
  -6   7  21      440.34      366.92     29.95 o
  -5   7  21       26.88       39.23     17.53 o
  -4   7  21      443.63      426.86     27.15 o
  -3   7  21       75.62       60.19     19.50 o
  -2   7  21      231.53      273.86     25.89 o
  -1   7  21       79.96       71.59     22.16 o
   0   7  21       73.20      107.23     23.69 o
   1   7  21        2.23       -1.29     21.56 o
   2   7  21       92.49      103.78     38.38 o
   3   7  21       82.31       56.86     35.22 o
  -6   8  21       97.08      116.86     23.44 o
  -5   8  21       17.88       -9.87     16.58 o
  -4   8  21        4.09       -6.41     15.77 o
  -3   8  21        3.55       18.45     16.33 o
  -2   8  21      160.85      180.51     24.12 o
  -1   8  21       98.02       99.03     23.34 o
   0   8  21      742.69      810.39     41.62 o
   1   8  21       97.44      115.49     28.04 o
   2   8  21       25.24       15.04     30.89 o
   3   8  21        2.08       21.04     34.99 o
  -5   9  21       81.58       67.84     19.80 o
  -4   9  21      141.46      136.50     21.34 o
  -3   9  21       62.60       75.63     28.22 o
  -2   9  21      329.74      392.02     34.55 o
  -1   9  21        0.24        0.73     19.33 o
   0   9  21        0.75      -13.90     18.99 o
   1   9  21       46.01       16.14     27.31 o
   2   9  21       53.78       63.56     35.47 o
  -4  10  21       25.65       23.42     17.41 o
  -3  10  21       46.50       90.48     22.73 o
  -2  10  21       48.20       25.47     24.52 o
  -1  10  21      628.12      618.97     51.44 o
   0  10  21       21.22       26.87     21.98 o
   1  10  21       58.63       74.52     27.22 o
  -8   0  22        9.43       22.33     33.32 o
  -6   0  22      146.60      132.13     40.16 o
  -4   0  22      150.10      129.85     23.06 o
  -2   0  22      212.42      275.96     26.61 o
   0   0  22     1385.78     1445.46     72.77 o
   2   0  22      523.74      482.78    132.64 o
   4   0  22       28.06       10.95     47.32 o
  -8   1  22      169.06      200.57     44.61 o
  -7   1  22      126.78      124.72     25.80 o
  -6   1  22        8.59        2.44     20.61 o
  -5   1  22      109.93      106.47     19.21 o
  -4   1  22      863.61      874.99     32.98 o
  -3   1  22       13.52        9.26     14.71 o
  -2   1  22       34.11       59.25     13.78 o
  -1   1  22       11.34        3.72     14.94 o
   0   1  22      670.08      667.56     52.60 o
   1   1  22      398.43      367.38     37.24 o
   2   1  22       62.30       69.66     23.16 o
   3   1  22       38.39      -10.31     23.48 o
   4   1  22      189.16      262.55     67.85 o
  -7   2  22      172.58      158.47     22.08 o
  -6   2  22      195.81      211.39     30.00 o
  -5   2  22        3.89       17.48     15.56 o
  -4   2  22        3.51      -14.13     14.13 o
  -3   2  22        0.99       -2.42     14.55 o
  -2   2  22      621.74      642.95     28.77 o
  -1   2  22      129.29      172.86     21.71 o
   0   2  22       99.49      140.89     24.44 o
   1   2  22        2.97      -12.94     32.96 o
   2   2  22       34.16        5.79     25.58 o
   3   2  22       14.74       14.84     25.69 o
   4   2  22      125.85      121.49     41.69 o
  -7   3  22       37.32       17.56     17.80 o
  -6   3  22       37.83       49.25     18.14 o
  -5   3  22      226.38      241.06     23.19 o
  -4   3  22      416.57      401.00     26.23 o
  -3   3  22       17.16       33.00     15.89 o
  -2   3  22      378.65      394.93     27.35 o
  -1   3  22      134.56      147.29     23.59 o
   0   3  22      668.31      751.19     45.15 o
   1   3  22      880.81      795.85     77.51 o
   2   3  22      225.34      247.06     39.68 o
   3   3  22       44.62       44.92     27.25 o
  -7   4  22      371.85      403.22     41.54 o
  -6   4  22      162.83      162.23     22.56 o
  -5   4  22        3.39       10.16     16.24 o
  -4   4  22       71.63       51.13     17.39 o
  -3   4  22       35.80       36.07     16.09 o
  -2   4  22      160.81      141.96     21.87 o
  -1   4  22      581.90      559.06     35.03 o
   0   4  22      137.73      107.99     26.47 o
   1   4  22       21.27        7.66     28.50 o
   2   4  22       33.66        1.76     56.58 o
   3   4  22        3.08      -29.99     29.99 o
  -7   5  22        6.45       20.09     20.44 o
  -6   5  22        8.97        9.17     17.48 o
  -5   5  22      156.63      196.81     22.29 o
  -4   5  22       52.95       77.71     17.75 o
  -3   5  22      641.44      616.27     30.08 o
  -2   5  22        0.05       20.71     17.12 o
  -1   5  22      263.45      288.22     29.67 o
   0   5  22       75.15       50.14     24.29 o
   1   5  22      361.45      358.80     47.83 o
   2   5  22       89.61       50.45     33.69 o
   3   5  22      245.08      319.27     50.15 o
  -6   6  22       36.32       33.97     18.32 o
  -5   6  22       22.06       33.36     22.17 o
  -4   6  22        9.83       -1.23     15.84 o
  -3   6  22       52.30       38.58     17.47 o
  -2   6  22        4.94       10.18     18.17 o
  -1   6  22      973.85     1048.42     60.15 o
   0   6  22        0.08       23.31     22.75 o
   1   6  22        0.15      -25.67     26.85 o
   2   6  22       23.04       78.00     46.92 o
  -5   7  22      214.26      158.21     22.39 o
  -4   7  22        5.21        8.93     16.55 o
  -3   7  22      160.54      125.21     20.05 o
  -2   7  22       70.85       90.48     24.06 o
  -1   7  22      143.30      157.40     27.18 o
   0   7  22       19.31       35.09     25.49 o
   1   7  22      129.48       77.14     37.21 o
   2   7  22       23.02      -29.67     29.67 o
  -4   8  22       85.62       95.51     20.57 o
  -3   8  22        9.11      -12.39     19.09 o
  -2   8  22       32.75       30.45     21.36 o
  -1   8  22      741.41      780.86     42.48 o
   0   8  22        1.72      -14.67     22.50 o
   1   8  22        3.09        0.18     31.58 o
  -3   9  22       13.07        4.87     18.81 o
  -2   9  22       26.46        8.96     21.35 o
  -1   9  22       35.57       45.15     23.22 o
  -5   0  23       95.33      100.82     36.45 o
  -3   0  23       93.38       51.59     21.08 o
  -1   0  23      665.17      663.98     42.11 o
   1   0  23       12.46       -7.27     28.03 o
  -6   1  23       96.57      114.85     27.55 o
  -5   1  23      544.71      569.36     29.88 o
  -4   1  23        6.66      -13.39     15.16 o
  -3   1  23       38.96       29.54     15.98 o
  -2   1  23       62.23       51.85     28.84 o
  -1   1  23      501.01      521.57     31.47 o
   0   1  23       99.64       93.14     24.29 o
   1   1  23       28.43        6.23     20.90 o
   2   1  23        0.03      -17.47     25.86 o
  -6   2  23      104.22      140.90     21.74 o
  -5   2  23        8.45       -3.65     17.06 o
  -4   2  23        8.34       -6.75     15.34 o
  -3   2  23      667.22      685.94     30.96 o
  -2   2  23       88.62       75.03     19.51 o
  -1   2  23      167.67      142.51     28.85 o
   0   2  23      153.96      146.66     38.90 o
   1   2  23       70.97       57.16     35.27 o
   2   2  23        2.97      -20.37     24.63 o
  -6   3  23       57.99       73.22     19.51 o
  -5   3  23       85.66       73.69     19.43 o
  -4   3  23      163.04      230.60     24.55 o
  -3   3  23      307.86      341.29     35.36 o
  -2   3  23        5.28       21.46     17.64 o
  -1   3  23      300.08      327.66     34.85 o
   0   3  23      596.53      627.35    179.48 o
   1   3  23        1.65      -13.68     27.35 o
   2   3  23       13.77       18.64     32.60 o
  -5   4  23        3.61        6.14     20.56 o
  -4   4  23      156.50      162.66     21.07 o
  -3   4  23      101.52       91.41     18.96 o
  -2   4  23      172.14      194.75     24.27 o
  -1   4  23        7.14       38.79     25.17 o
   0   4  23       22.19       -1.76     34.45 o
   1   4  23       50.80       83.64     36.51 o
  -5   5  23        0.48        5.09     17.48 o
  -4   5  23      609.76      598.70     31.06 o
  -3   5  23       25.05       28.79     19.53 o
  -2   5  23       82.41       76.44     22.58 o
  -1   5  23      277.40      304.93     35.50 o
   0   5  23      191.41      144.62     39.03 o
   1   5  23      100.56       63.49     53.12 o
  -4   6  23       12.23       36.34     17.50 o
  -3   6  23        1.04      -15.83     15.83 o
  -2   6  23      928.80      968.39     45.80 o
  -1   6  23        0.94        4.08     24.40 o
   0   6  23        0.03        2.05     23.06 o
  -4   0  24       49.84       59.29     32.92 o
  -2   0  24        1.53       -9.91     21.98 o
   0   0  24       17.43       14.52     31.93 o
  -4   1  24       25.07       12.54     17.10 o
  -3   1  24       28.04       44.45     21.54 o
  -2   1  24      304.78      316.31     30.36 o
  -1   1  24       20.29       28.09     60.12 o
  -3   2  24       86.15      154.65     24.58 o
  -2   2  24      127.21      113.27     23.98 o
  -1   2  24       47.51       58.81     33.53 o
  -2   3  24       12.61       26.61     29.18 o
 
